# Supplementary material for: Multivariate Analysis of the Cotton Seed Ionome Reveals a Shared Genetic Architecture
Source: G3 (Bethesda). 2018 Feb 1;8(4):1147–60. doi: 10.1534/g3.117.300479 (PMC5873906; doi:10.1534/g3.117.300479)
Supplement: Supplementary file 1 [file 1147FileS1.xlsx]

## Sheet: Soil Element BLUPs
Year	Probe identifier	X UTM position	Y UTM position	As	Ca	Co	Cu	Fe	K	Mg	Mn	Mo	Ni	P	Rb	S	Zn
2010	1_01	409094	3.65952e+06	2.87195	6965.29	4.19313	13.9622	8925.14	9939.94	4116.81	248.457	0.67779	7.62342	346.935	20.2749	1082.25	38.7952
2010	1_02	409038	3.65952e+06	5.08554	14392.9	4.40572	16.073	9284.99	9782.34	5337.04	247.811	0.746097	7.81463	550.487	21.4311	1147.91	42.2577
2010	1_03	409038	3.65952e+06	4.09888	12708.1	4.10166	14.8037	8863.87	9449.24	4679.51	238.153	0.647567	7.2663	499.719	19.8817	1119.51	38.5513
2010	1_04	409094	3.65952e+06	2.56561	5925.65	3.95962	13.5434	8658.95	9581.16	3655.44	241.935	0.624497	7.14282	355.698	19.2806	1087.89	37.4499
2010	2_01	409093	3.65953e+06	4.57398	10589.2	4.40957	15.9063	9278.92	10449	5215.55	257.969	0.803719	7.96197	429.278	22.573	1081.69	41.9126
2010	2_02	409038	3.65953e+06	2.68404	6464.71	3.88782	13.3483	8718.03	9355.24	3533.92	237.621	0.715521	6.99451	318.278	18.7463	1118.49	36.439
2010	2_03	409038	3.65954e+06	2.5995	6231.99	4.03763	13.5416	8557.13	9316.14	3517.18	236.825	0.625497	6.87431	336.357	18.562	1079.01	36.6483
2010	2_04	409095	3.65954e+06	4.5025	12580	4.6653	15.8263	9280.6	10387.1	5268.62	261.195	0.768675	8.37928	447.186	22.8478	1098.64	41.5802
2010	3_01	409029	3.65955e+06	4.15412	10448.1	4.52337	15.4274	8847.49	9603.66	4823.16	250.519	0.68463	7.43364	470.169	20.4862	1142.91	40.5083
2010	3_02	409029	3.65955e+06	4.05497	10320.7	4.35671	16.0106	9195.1	9987.92	4954.2	253.091	0.739844	7.72984	464.852	21.481	1097.62	42.5215
2010	3_03	409095	3.65955e+06	4.29947	11241.4	4.49932	15.648	9220.78	10240	5109.78	256.986	0.708324	8.16334	423.028	22.4019	1091.91	41.7831
2010	3_04	409103	3.65955e+06	4.17079	10887.7	4.53251	16.086	9212.31	10293.9	5198.92	260.283	0.719249	8.24665	463.055	22.5768	1112.99	42.5369
2010	3_05	409088	3.65955e+06	2.79868	6155.59	4.37708	14.282	8880.64	10150.5	4108.56	255.507	0.704475	7.88137	346.473	21.1342	1070.22	39.6931
2010	3_06	409073	3.65955e+06	2.66654	6090.96	4.0636	13.6402	8581.96	9715.3	3807.77	242.786	0.694038	7.1379	413.906	19.6105	1118.36	37.9215
2010	3_07	409058	3.65955e+06	4.22504	9376.22	5.19542	16.4005	9350.36	10338.1	5223.69	268.096	0.815154	8.34328	548.302	22.9706	1067.45	43.7585
2010	3_08	409042	3.65955e+06	2.56702	5664.69	4.26979	14.0893	8323.5	9362.4	3501.46	242.628	0.65533	6.85497	395.581	18.6696	1086.18	37.26
2010	3_09	409027	3.65955e+06	3.71665	9583.54	4.52982	15.1613	9007.97	9944.1	4540.08	250.627	0.749108	7.71086	477.334	21.2406	1085.22	41.7102
2010	3_10	409039	3.65955e+06	4.37348	11215.7	4.35127	15.6844	8879.16	9986.58	4985.07	246.392	0.687777	7.68971	452.428	21.4186	1098.74	39.4469
2010	3_11	409104	3.65955e+06	5.12304	10737.7	4.8457	17.0509	9569.47	10866.6	5709.11	273.139	0.788379	8.96292	429.295	24.5342	1113.35	45.8317
2010	3_12	409048	3.65955e+06	3.4553	8747.7	4.33702	15.0769	8947.37	9750.23	4480.99	260.479	0.66541	7.69898	455.705	20.409	1091.72	39.5861
2010	4_01	409039	3.65956e+06	3.32855	6778.84	4.80686	16.1008	9702.19	10456.3	4856.51	261.618	0.734782	8.33966	373.06	22.9106	1068.5	43.2214
2010	4_02	409067	3.65956e+06	4.16356	10842.3	4.84426	15.5201	9305.45	10173.8	5235.54	258.001	0.758183	8.06796	507.923	22.1995	1099.7	42.5538
2010	4_03	409076	3.65956e+06	3.30015	8413.02	4.74281	15.3931	9362.3	10417.6	4623.84	260.749	0.698877	8.09119	453.785	22.3708	1071.44	42.1822
2010	4_04	409103	3.65956e+06	4.18878	8313.57	4.71233	15.4832	9001.07	10191.2	4866	255.799	0.697423	8.0032	416.098	22.1985	1108.52	41.5095
2010	4_05	409088	3.65956e+06	4.4346	10307.3	4.38414	15.5075	9040.3	10075.1	5003.11	255.196	0.734219	7.8952	458.999	21.6964	1114.19	41.4857
2010	4_06	409072	3.65956e+06	3.1462	7667.38	4.26251	14.8144	8948.72	10171.6	4346.3	255.069	0.6524	7.7569	440.919	21.537	1055.67	40.635
2010	4_07	409057	3.65956e+06	3.55824	9577.12	4.56217	15.4683	9231.04	9858.23	5103.05	256.495	0.605214	8.10905	492.258	21.4921	1089.08	41.712
2010	4_08	409042	3.65956e+06	4.94332	12158.2	4.87786	15.6504	9186.06	10039.4	5373.96	253.225	0.600719	7.8669	522.761	21.5017	1123.35	41.2275
2010	4_09	409027	3.65956e+06	4.0027	12156.9	4.60225	16.6894	9421.91	10186.6	5655.03	258.358	0.757348	8.19645	531.738	22.5256	1083.23	42.9953
2010	4_10	409039	3.65957e+06	4.2932	10341.8	4.54016	15.9162	9198.95	10111	5305.95	257.547	0.735165	8.00016	495.788	22.0033	1107.2	41.6793
2010	4_11	409105	3.65957e+06	3.5032	7460.56	4.99666	16.7524	9500.06	11004.5	5172.61	272.218	0.724463	8.86143	460.195	24.4888	1040.07	44.8819
2010	4_12	409039	3.65957e+06	3.8605	8649.93	4.52214	15.5836	9041.02	9946.96	4792.64	252.76	0.659147	7.7119	439.63	21.3296	1081.28	39.8619
2010	5_01	409056	3.65957e+06	5.00334	11105.2	4.71557	16.6227	9546.88	10518.9	5450.33	265.733	0.701744	8.43834	508.807	23.7742	1055.12	45.5649
2010	5_02	409038	3.65958e+06	4.18573	10256.1	4.50566	16.2302	9374.36	10203	5445.25	259.467	0.684366	8.07777	473.857	22.4133	1105.37	42.1231
2010	5_03	409085	3.65958e+06	4.24694	9573.73	4.42868	15.758	9196.35	10196.8	4815.29	257.334	0.668246	7.98546	472.727	21.7169	1097.04	41.2301
2010	5_04	409103	3.65958e+06	3.24149	6974.23	4.82629	15.2735	9623.01	10568.4	4914.66	264.631	0.753684	8.32521	411.229	23.8162	1049.55	42.4923
2010	5_05	409088	3.65958e+06	3.84541	9338.1	4.69948	15.8132	9516.54	10568	5001.42	257.84	0.748999	8.33754	478.986	22.2802	1092.7	42.373
2010	5_06	409073	3.65958e+06	2.8369	5467.02	4.07677	14.0308	8844.62	9843.03	3743.81	243.459	0.670666	7.23436	344.337	19.9859	1087.88	37.7045
2010	5_07	409058	3.65958e+06	4.12771	10150.3	4.53957	15.9318	9076.1	10049.9	5053.98	260.94	0.700837	8.03775	508.783	21.5882	1113.07	41.1966
2010	5_08	409042	3.65958e+06	3.47296	9783.44	4.61308	15.6282	9161.08	9850.17	5093.44	260.527	0.710846	7.83559	453.091	21.2021	1101.56	40.7784
2010	5_09	409027	3.65958e+06	3.69493	6401.88	4.52989	16.1137	9437.87	10307	4724.29	264.005	0.679116	8.23599	395.552	22.5633	1048.17	42.1051
2010	5_10	409077	3.65958e+06	4.63853	9879	4.52778	16.1922	9473.57	10462.4	5165.49	262.244	0.779961	8.1547	481.559	22.5885	1104.78	42.2798
2010	5_11	409048	3.65958e+06	3.36971	8203.71	4.29796	14.9805	9242.08	9823.2	4636.07	254.776	0.664023	7.7728	457.459	20.9623	1091.55	40.2465
2010	5_12	409105	3.65958e+06	2.81235	6127	4.56745	14.6338	9012.44	10333.3	4214.53	258.99	0.660813	7.86044	416.853	21.4673	1062.25	40.33
2010	6_01	409039	3.65959e+06	4.29289	9774.2	4.41685	15.3784	9264.9	10074.5	5208.79	258.82	0.660702	8.02306	478.4	21.6804	1094.58	40.4388
2010	6_02	409095	3.65959e+06	4.0032	9366.36	4.46802	15.3412	9270.25	10121.9	4810.9	257.122	0.746016	7.88321	439.708	21.044	1094.02	40.0436
2010	6_03	409104	3.65959e+06	2.81051	8047.84	4.27634	14.2083	9040.02	10081.7	4208.57	249.883	0.733708	7.70421	385.408	20.7859	1108.23	39.1528
2010	6_04	409088	3.65959e+06	3.86132	9246.96	4.60691	15.5824	9690.68	10433.1	5004.64	260.164	0.619946	8.29809	496.244	22.8888	1068.38	41.0126
2010	6_05	409073	3.65959e+06	3.98554	9494.02	4.45831	15.3612	9295.34	10176.5	5024.27	254.452	0.630568	8.08983	463.802	21.8532	1087.31	40.7835
2010	6_06	409058	3.65959e+06	2.78714	5923.77	4.39185	15.0316	9312.17	10316.2	4300.05	257.19	0.689241	7.96228	343.166	21.7074	1044.85	40.1998
2010	6_07	409043	3.65959e+06	3.57176	8141.63	4.59239	15.9064	9498.89	10540.8	5165.94	262.017	0.643	8.30005	419.356	22.9555	1053.82	42.381
2010	6_08	409028	3.65959e+06	4.05451	10358.9	4.7363	16.9159	9719.86	10835.3	5665.88	264.667	0.73717	8.70795	486.709	23.5037	1110.42	44.3704
2010	6_09	409067	3.65959e+06	3.65957	10652.9	4.35828	14.9357	8979.96	10066.3	4802	253.216	0.728187	7.79161	471.64	21.3345	1099.63	39.6483
2010	6_10	409031	3.6596e+06	3.00696	6068.66	4.42411	15.2846	9138.9	10332.3	4295.98	264.974	0.63752	7.95897	376.128	21.7755	1078.18	41.4524
2010	6_11	409048	3.6596e+06	2.85935	5499.68	4.03936	14.1235	9008.91	9820.68	3764.3	249.675	0.727934	7.27992	352.722	20.0523	1102.54	38.6702
2010	6_12	409096	3.6596e+06	3.3279	8758.27	4.51383	15.515	9269.04	10505.9	4918.43	260.415	0.651783	8.13764	437.98	22.3091	1056.79	41.1654
2012	1_01	409028	3.65952e+06	5.16767	12866.1	4.69545	16.3405	9369.48	10248.3	5573.71	263.405	0.706274	8.30292	499.798	22.3974	1097.27	42.707
2012	1_02	409028	3.65952e+06	4.45535	14447.9	4.58454	16.0345	9203.53	10155.7	5300.71	255.737	0.697491	8.11899	491.802	21.2947	1100.01	41.0152
2012	1_03	409094	3.65952e+06	3.06969	7053.38	4.42317	14.6005	9155.02	10129.4	4394.94	256.363	0.708769	7.84609	396.164	21.2927	1086.49	40.9333
2012	1_04	409104	3.65952e+06	2.85151	9625.99	4.29964	14.2239	9062.11	10180	4378.64	252.626	0.70112	7.66863	434.866	21.0051	1082.01	40.2168
2012	1_05	409085	3.65952e+06	3.54837	8917.28	4.42684	14.7799	9101.02	10150.8	4566.14	254.227	0.704394	7.83927	424.82	21.7454	1085.81	40.6766
2012	1_06	409076	3.65952e+06	2.66403	6485.55	4.36191	14.7992	9054.11	10037.5	4165.98	255.208	0.704105	7.55632	387.288	21.183	1091	40.0996
2012	1_07	409057	3.65952e+06	3.99187	9985.03	4.48087	15.5691	9182.73	10130	4949.01	257.687	0.682871	7.95843	474.31	22.1121	1088.04	41.5383
2012	1_08	409038	3.65952e+06	4.63997	12242.9	4.49963	15.8617	9257.88	10039.5	5125.4	252.316	0.707503	7.95723	483.399	21.4859	1088.93	41.0715
2012	1_09	409028	3.65952e+06	3.37264	8929.13	4.3185	14.9171	8816.67	9936.35	4523.02	249.445	0.693151	7.52819	430.895	20.6788	1090.8	39.9498
2012	1_10	409038	3.65952e+06	3.99152	10671	4.46746	15.4829	8820.78	9997.35	4796.03	247.67	0.655704	7.80604	461.435	21.3158	1081.88	40.4655
2012	1_11	409104	3.65952e+06	3.72553	9833.87	4.49098	15.2955	9074.43	10060.6	4934.87	252.812	0.676933	7.84998	424.916	21.6547	1075.88	40.5533
2012	1_12	409047	3.65953e+06	3.35976	8156.62	4.39626	15.125	8875.66	9950.95	4641.94	248.832	0.677695	7.7327	401.955	21.1086	1085.18	40.4456
2012	2_01	409038	3.65953e+06	2.94148	6416.13	4.2028	14.2177	8954.7	9818.77	3913.31	247.382	0.676417	7.21139	392.159	19.7452	1082.94	39.2612
2012	2_02	409067	3.65953e+06	3.69178	11109.1	4.64512	15.4686	9333.29	10272.3	5152.39	258.534	0.72098	8.18157	512.655	22.4287	1100.81	41.7375
2012	2_03	409076	3.65954e+06	3.41405	7481.47	4.30772	14.7971	9260.48	10034.2	4447.61	248.698	0.674875	7.5286	432.774	21.1105	1087.57	40.5369
2012	2_04	409104	3.65954e+06	5.39533	10151.6	4.51397	15.8845	9304.89	10247.9	5143.44	255.326	0.753001	8.02651	506.227	22.0459	1104	41.5561
2012	2_05	409084	3.65954e+06	3.40579	8289.47	4.52871	15.4327	8947.89	10210.3	4708.07	259.122	0.682888	7.93527	434.133	22.2394	1078.04	41.1948
2012	2_06	409076	3.65953e+06	3.94739	9261.86	4.35345	14.8943	9053.13	9990.87	4591	252.122	0.688217	7.65314	475.446	21.1075	1081.14	40.2143
2012	2_07	409057	3.65954e+06	2.91982	7159.18	4.4034	14.8611	9217.58	10082.3	4481.21	254.016	0.671329	7.80539	411.893	21.7526	1078.95	40.1906
2012	2_08	409038	3.65954e+06	2.63171	6338.07	4.18779	13.8753	8775.23	9871.98	3900.82	245.473	0.667356	7.24432	382.318	19.7904	1078.45	38.8665
2012	2_09	409028	3.65954e+06	4.43443	13034.6	4.59987	16.1782	9423.74	10177.2	5204.56	251.585	0.703091	8.12215	458.56	21.6122	1100.27	41.6791
2012	2_10	409038	3.65954e+06	2.48506	4591.88	4.04682	13.6763	8626.35	9720.23	3593.12	244.312	0.669985	6.97443	359.058	19.1437	1077.99	38.1065
2012	2_11	409104	3.65953e+06	4.82977	8955.22	4.65569	16.629	8992.36	10143.7	5192.65	259.099	0.752852	8.24094	427.791	21.6275	1086.08	42.649
2012	2_12	409038	3.65954e+06	2.74088	6340.44	4.12057	14.21	8701.05	9882.06	3941.52	245.565	0.6793	7.19414	371.828	19.7311	1083.97	39.0477
2012	3_01	409057	3.65955e+06	3.9414	11948.5	4.38253	15.0075	8723.97	10046	4985.18	249.201	0.683659	7.71311	538.282	20.6543	1100.07	40.0512
2012	3_02	409038	3.65955e+06	4.17036	10656.6	4.51374	16.0495	9132.21	10288.2	4999.99	253.191	0.704582	7.94538	492.688	22.1707	1102.52	41.8121
2012	3_03	409085	3.65955e+06	2.63159	5260.08	4.28042	14.0802	8900.37	10064.3	3944.53	251.179	0.701787	7.48493	376.436	20.5415	1092.18	39.7833
2012	3_04	409104	3.65955e+06	3.66422	8736.51	4.56843	15.4154	9245.69	10086.3	4774.67	259.273	0.720097	8.15481	433.561	21.7914	1081.58	41.237
2012	3_05	409085	3.65955e+06	3.0232	5562.54	4.27707	14.2406	9116.94	9830.95	3995.24	259.268	0.67458	7.47042	395.082	20.509	1069.85	39.6192
2012	3_06	409076	3.65955e+06	3.06424	8482	4.29455	14.4093	8720.34	9917.3	4337.78	249.933	0.700705	7.50139	464.509	20.666	1078.22	39.5032
2012	3_07	409057	3.65955e+06	3.51596	7952.42	4.46743	15.3691	9197.11	10117.4	4625.26	260.036	0.709485	7.93142	452.128	21.7934	1089.42	41.0844
2012	3_08	409038	3.65955e+06	3.13679	5538.68	4.24272	14.3929	8969.8	10102.2	4114.17	247.672	0.718026	7.50896	362.662	20.5015	1099.17	40.259
2012	3_09	409028	3.65955e+06	3.73286	6040.53	4.38379	15.2245	9164.63	10097.7	4469.89	257.142	0.742511	7.66443	437.078	21.6424	1091.53	41.0369
2012	3_10	409076	3.65955e+06	3.12654	6026.49	4.38049	14.9038	8981.57	10029.6	4230.68	259.792	0.714741	7.73336	374.367	21.219	1089.16	40.6421
2012	3_11	409048	3.65955e+06	4.19203	10603.3	4.53018	15.5631	9175.4	10233.8	4942.11	258.806	0.709698	8.08421	456.453	22.2376	1099.93	41.6828
2012	3_12	409104	3.65955e+06	3.92226	9572.17	4.87971	17.1585	9809.91	10645.7	5542.4	273.653	0.755165	8.80044	476.174	24.7686	1109.39	44.0489
2012	4_01	409038	3.65956e+06	3.22094	8658.87	4.66148	15.9649	9484.95	10220.1	5013.4	257.628	0.690033	8.37072	449.792	22.5076	1088.47	41.5516
2012	4_02	409094	3.65956e+06	5.40243	10439.3	4.68077	15.9334	9638.02	10427.3	5229.69	265.113	0.727482	8.45272	422.774	23.3864	1093.24	42.4436
2012	4_03	409105	3.65956e+06	4.43218	8137.74	4.6342	16.2566	9478.99	10346.2	5166.22	259.473	0.703214	8.2744	442.504	22.3229	1093.39	41.5174
2012	4_04	409085	3.65956e+06	5.79342	11853.1	4.69857	16.1851	9369.9	10295.4	5469.62	264.834	0.728242	8.39206	480.741	22.5884	1097.89	42.0917
2012	4_05	409076	3.65956e+06	3.17487	6950.34	4.50844	14.7144	9352.52	10179.6	4440.12	262.034	0.715922	8.03725	417.013	22.0548	1086.05	41.6966
2012	4_06	409057	3.65956e+06	3.56955	8688.82	4.63314	15.8067	9591.79	10241.4	5189.57	260.538	0.700092	8.28066	463.182	22.6395	1094.63	42.0426
2012	4_07	409038	3.65956e+06	4.09765	8115.49	4.41649	15.4236	9089.49	9897.81	4865.35	254.571	0.659076	7.78571	449.576	21.4491	1082.05	40.7445
2012	4_08	409029	3.65956e+06	3.99213	13072.7	4.74288	16.8098	9611.41	10287.4	5488.78	256.254	0.713257	8.46156	503.498	22.442	1097.98	42.4345
2012	4_09	409066	3.65957e+06	4.16941	10308.4	4.51967	15.2743	9195.24	10094.1	4916.29	254.272	0.7159	8.00073	454.486	21.4832	1088.7	40.8136
2012	4_10	409029	3.65957e+06	3.67469	10987.1	4.69375	16.4328	9499.15	10308.8	5463.3	259.94	0.715128	8.41593	478.142	22.7377	1099.57	42.3776
2012	4_11	409048	3.65957e+06	4.28565	10522	4.70371	16.1629	9718.76	10226.6	5464.82	257.913	0.703008	8.61764	483.021	22.2988	1098.19	42.136
2012	4_12	409094	3.65957e+06	4.0305	9793.78	4.53165	15.7355	9135.92	10190.1	5012.78	257.292	0.701022	8.12244	430.903	22.1166	1093.24	41.4397
2012	5_01	409095	3.65958e+06	3.94426	9217.1	4.71283	16.2961	9469.61	10359.9	5129.3	262.95	0.700545	8.32175	420.886	23.1076	1087.41	42.166
2012	5_02	409038	3.65958e+06	3.71605	9393.87	4.5426	15.6217	8898.84	10037.1	4962.02	262.302	0.674651	7.88184	475.032	21.6162	1089.73	40.9064
2012	5_03	409038	3.65958e+06	3.30146	8003.19	4.44463	15.3033	8878.84	9975.16	4707.65	256.634	0.661021	7.77286	459.475	21.1058	1083.41	40.6459
2012	5_04	409095	3.65958e+06	3.40154	9347.46	4.52109	15.4007	9244.61	10254.4	4747.95	256.672	0.711056	7.94113	412.943	22.1738	1094.8	41.0556
2012	6_01	409095	3.65959e+06	3.88016	8755.18	4.5479	16.0301	9252.1	10236	4802.26	260.189	0.704201	7.93442	447.701	22.356	1100.65	41.9592
2012	6_02	409039	3.65959e+06	3.99324	9298.26	4.45223	15.506	9002.76	10179.4	5012.76	255.494	0.705497	7.82478	465.749	21.7277	1098.79	41.3438
2012	6_03	409038	3.6596e+06	3.69426	8632.99	4.57506	15.7041	9569.4	10252.6	4947.87	259.734	0.697243	8.06783	461.056	22.1462	1090.51	41.9217
2012	6_04	409095	3.65959e+06	3.39264	8731.36	4.57364	15.7037	9282.61	10223.5	4917.97	259.531	0.690168	8.01155	417.34	22.6688	1086.86	41.1197
