# Supplementary material for: Multivariate Analysis of the Cotton Seed Ionome Reveals a Shared Genetic Architecture
Source: G3 (Bethesda). 2018 Feb 1;8(4):1147–60. doi: 10.1534/g3.117.300479 (PMC5873906; doi:10.1534/g3.117.300479)
Supplement: Supplementary file 2 [file 1147FileS2.xlsx]

## Sheet: Overall seed elemental BLUEs
Entry	Irrigation Regime	As	Ca	Co	Cu	Fe	K	Mg	Mn	Mo	Ni	P	Rb	S	Zn
NM01	WL	10.4581	15803.9	11.4578	68.5575	299.994	42942.1	15166.7	124.512	17.9426	15.4184	53471.7	31.5555	11514	277.152
NM01	WW	10.465	15447.4	11.4637	55.0523	232.971	40823.6	17006.8	121.524	16.3072	13.876	52333.3	26.8589	10665.2	232.51
NM02	WL	10.5579	17469.8	12.0749	64.7927	297.95	49624.2	17995.8	135.922	22.1673	14.9809	54916.7	32.8914	18026.1	258.422
NM02	WW	10.5153	12913.2	12.3778	58.4214	275.677	52363.7	18909.7	128.49	18.8864	14.5814	55167.7	33.4119	16837	234.649
NM03	WL	10.5643	11650.9	11.474	49.8067	247.536	41958.5	15029.6	121.454	18.8175	13.7318	50519.6	31.5004	13908.7	263.602
NM03	WW	10.5536	11935.7	11.3648	42.8798	196.458	46492.6	16646.1	124.932	17.7244	13.6296	52003.9	29.3332	14561.1	222.055
NM04	WL	10.5473	13816	11.8004	58.8786	357.919	48195.4	14525.8	125.127	18.147	15.1188	48445.9	28.8598	11394.6	261.378
NM04	WW	10.4884	13169.5	12.2159	55.5397	319.81	47167.1	16970.4	136.347	16.6427	14.791	50885.2	26.8019	11320.6	236.704
NM05	WL	10.6907	14137.2	11.9682	50.188	281.778	46289.4	16335.7	123.798	18.1246	13.2902	50096.9	25.2138	16115.8	241.026
NM05	WW	10.735	12884.1	12.0361	47.3374	267.765	44756.6	16691.1	117.625	16.67	13.1877	49992.3	25.4908	15608	222.11
NM06	WL	10.5564	11099.5	12.0256	52.7497	301.007	49786	18566.1	113.957	18.1044	14.1082	48687.2	34.9758	16226.4	312.267
NM06	WW	10.5624	11313.5	11.9233	50.1537	296.654	50049.5	20741.6	115.649	17.1318	13.7021	56533.5	30.0281	15493.1	267.663
NM07	WL	10.5739	15461.6	11.9823	67.6757	314.723	43371.6	19119	137.095	20.4524	14.9099	54301.8	29.6341	16164.9	311.578
NM07	WW	10.4669	14084.3	12.0992	59.1672	319.792	45833.8	19246	129.229	17.9205	14.3066	53893.9	27.1227	15261.9	300.466
NM08	WL	10.4734	14147.8	11.572	45.387	275.675	42641.7	16434.1	113.032	19.3964	13.5035	48462.1	27.8831	13138.6	235.558
NM08	WW	10.4841	12890.5	11.485	38.8367	270.783	41360.5	16280.4	105.007	17.0013	12.9084	45959.6	25.8639	12594.8	172.108
NM09	WL	10.5002	10778.1	12.6217	59.0381	355.123	51033.2	19054.7	143.449	19.5526	14.7649	51815.2	32.4171	13384.7	309.956
NM09	WW	10.4102	10465.4	12.698	56.9008	350.608	53369.8	20969	144.712	16.1839	14.4669	53634.8	30.0868	13305.2	294.665
NM10	WL	10.5852	11420.4	12.2329	80.464	374.497	46836.7	18497.3	109.351	22.7558	13.8696	55990.5	32.4077	15054.8	301.008
NM10	WW	10.6065	11241.7	12.1869	60.2765	309.3	44349.7	18536.6	107.447	17.8098	13.6919	53469.4	28.6388	13529.6	223.347
NM11	WL	10.5738	15275.4	12.6984	49.2593	348.059	45087.6	19921	141.751	19.6028	14.8231	56464	30.1446	13837.1	357.825
NM11	WW	10.5509	14441.6	12.4678	43.6353	270.962	46652.9	18575.9	132.019	17.6775	14.4064	55408.5	28.5291	14234.8	274.594
NM12	WL	10.6248	16034.5	11.7614	80.7825	297.15	42528	18616.6	131.206	20.0245	15.517	51676.2	34.6332	13918.4	275.988
NM12	WW	10.6124	13558.1	12.0444	67.3567	274.92	45513.1	17644	117.945	17.7889	14.8014	51243.1	30.6642	13136.9	225.948
NM13	WL	10.7407	13479.8	13.0301	64.3205	286.885	51019.7	15370.7	141.457	20.8985	15.3087	52375.8	33.1891	15470.6	272.472
NM13	WW	10.543	14089.9	12.8511	64.2376	286.286	48053	16008.4	148.875	17.8651	14.9486	52799	26.4717	13244.8	258.958
NM15	WL	10.6058	9050.75	12.741	62.8371	301.805	47380.7	14707.8	111.718	18.8551	14.6844	53199.2	29.2872	12672.6	281.636
NM15	WW	10.5609	8268.17	12.6777	66.6869	313.533	46041.2	16163.3	112.75	18.4095	14.9975	56089.8	26.8854	12325.8	266.501
NM16	WL	10.8445	13936.1	11.9916	71.6704	283.226	43013.6	15980.2	123.435	19.3801	13.049	52448.2	27.4327	14430	276.297
NM16	WW	10.6597	14261.8	12.1657	64.8827	309.256	47121.6	17823.6	118.598	17.1749	13.5424	52661.3	27.2982	13918.4	276.288
NM17	WL	10.6026	8608.77	12.4231	71.0669	396.294	48579.8	16339	107.385	20.0556	14.1645	49521.7	34.3521	15833	345.585
NM17	WW	10.5371	10903.7	11.9177	65.3063	344.131	49442.3	17643.4	106.938	16.6395	13.8484	55003.6	29.3517	14195.4	325.561
NM18	WL	10.6051	13650.9	12.6111	60.3753	319.891	45966.3	17773.7	137.009	19.2099	13.9492	47560	30.7293	13523.1	301.976
NM18	WW	10.6078	11784	12.6948	53.7075	275.099	48635.6	18017.1	125.337	17.9304	13.8163	48403.8	28.0344	13214.8	257.375
NM19	WL	10.4687	15119.6	12.161	62.2402	349.061	45090.4	18773.4	136.01	20.9904	15.4983	54057.7	28.0979	14146.8	315.704
NM19	WW	10.4695	13507.7	12.1443	58.6873	273.155	46995.6	19739.4	132.139	18.7888	15.3894	57431.2	28.0262	14177	288.043
NM20	WL	10.5238	14189.8	11.6304	65.8081	332.658	45306.1	19161.3	135.799	21.0132	15.1281	55661.8	29.6811	13192.6	306.055
NM20	WW	10.4764	12509.8	11.8808	63.5759	314.087	44907.5	20312.2	137.375	18.7874	15.0047	57493.5	27.5134	13527.2	295.55
NM21	WL	10.5149	14300.9	11.7098	51.5429	290.639	46838.6	16006.9	133.849	18.4582	13.806	48741.1	29.4967	14612	259.109
NM21	WW	10.525	11392.8	11.6618	41.7995	240.229	48300.8	17761.1	128.286	16.8498	13.4181	50045.9	28.4066	13207.2	211.61
NM22	WL	10.5662	14002.1	11.4132	52.1251	328.693	49211.3	14941.2	129.675	18.9022	14.1373	47740.6	31.4333	13862.1	276.218
NM22	WW	10.5151	11818.9	11.4403	42.4763	244.58	48837.8	15604.4	111.507	16.3703	13.5422	48744.6	26.6884	13217.4	206.874
NM23	WL	10.4584	14511.5	12.1026	62.2761	286.125	41606.1	18440.9	113.747	20.0922	14.7849	50140.9	27.7771	15560.4	267.26
NM23	WW	10.4587	12359.7	12.3126	56.1012	315.443	45491.2	19325.8	107.932	19.0791	14.3646	51914.5	28.7048	15057.2	253.007
NM24	WL	10.7288	9836.05	12.2403	33.2702	308.644	49816	14145.4	134.161	18.6625	13.4709	46507.8	28.4041	11626.8	221.958
NM24	WW	10.6451	10090.3	12.3973	26.2864	288.891	48909.9	14746.9	119.702	16.3894	13.1437	49673.7	25.6948	11249.3	173.641
NM24016	WL	10.5394	17067.2	13.0917	94.2171	459.056	48992	18466	162.716	21.0009	14.2848	52804.1	29.7939	15488.9	357.092
NM24016	WW	10.5419	14774	12.9174	86.602	412.197	49919.5	20191.1	148.235	19.444	14.0023	55452.3	27.0484	15004.3	303.453
NM25	WL	10.5593	11616.9	11.6253	58.4953	240.019	46521.2	16269	107.556	20.2647	13.2452	51989.2	32.211	14365.6	228.192
NM25	WW	10.5177	9976.37	11.3745	51.7129	212.446	44665.1	17488.7	109.202	17.3729	12.8059	51287.4	26.4218	12981.6	184.087
NM27	WL	10.5752	13625.7	11.9235	57.6014	314.079	45672	16122.2	114.71	20.8314	14.1911	49052.9	29.402	14869.2	292.007
NM27	WW	10.4435	15523.4	11.7998	53.9244	304.247	42860	18957.5	116.271	18.4682	14.0298	48414.7	25.887	14710.8	267.055
NM28	WL	10.6233	8316.97	12.4745	56.8904	243.372	44486.6	12339.5	90.4152	20.4904	13.5911	41247.4	28.084	13778.8	191.269
NM28	WW	10.5915	7916.04	11.9195	49.5768	179.923	43710.6	13340.4	81.9428	16.1549	13.249	40742.9	28.8596	13145.8	150.81
NM29	WL	10.6431	9492.49	12.3788	52.258	321.478	48072.4	15396.8	114.614	20.4046	14.1504	47136.6	31.1787	13728	264.944
NM29	WW	10.5632	12261.5	12.4953	53.4246	313.698	44145.5	18968.1	120.041	17.4348	13.9777	54721	29.2165	13658.3	275.315
NM30	WL	10.5381	14275.9	11.8508	66.0968	328.405	44957.6	16446.2	133.426	19.9842	14.1046	49256.5	29.8534	15396.1	234.57
NM30	WW	10.5188	10580.6	12.096	53.4644	287.924	52257.9	16074.8	122.871	16.7743	14.159	53263	29.6878	14578.5	218.681
NM31	WL	10.4929	15013.2	12.6385	62.0673	336.812	45375.7	17730.2	124.035	20.0778	15.0934	59699.5	30.3772	13748.7	333.103
NM31	WW	10.4481	13270.3	12.7226	54.5762	318.065	48371.7	20396.8	115.782	16.9827	15.4337	58627.5	29.5533	13224.7	328.923
NM32	WL	10.4322	16372.4	12.817	62.7366	391.558	51141.4	18159	141.056	20.2407	15.0035	55668.9	32.826	14683.5	325.929
NM32	WW	10.4139	15215.8	13.0819	63.6171	369.466	55012.7	20065.3	149.396	18.3464	15.0877	60281	27.6408	15225.9	319.624
NM33	WL	10.6536	14528.7	11.5656	72.218	248.245	43863.9	17316.5	122.695	19.7686	12.9905	45304.1	32.6869	14328.4	223.015
NM33	WW	10.5409	13630.8	11.5193	65.8335	248.918	49109.4	20088.4	121.097	18.1039	12.5825	53440.3	28.357	13476.1	204.743
NM34	WL	10.5779	11072.8	11.6163	65.5942	364.513	40658.4	16577.1	107.258	18.7979	14.8626	49464.4	31.2023	12263.1	313.008
NM34	WW	10.6027	10291.1	11.8572	64.8833	381.403	40055.6	18679.2	109.912	17.3546	15.0659	53515.6	25.5727	11910.4	293.184
NM35	WL	10.5186	18824	13.0072	79.7124	363.476	41300.7	20164.7	125.796	20.6718	14.8303	61589.5	27.3483	15349.4	329.732
NM35	WW	10.5074	16899.6	12.9108	71.4842	280.803	44669.2	20749.1	117.97	17.2662	14.3145	63115.5	26.0989	15111.5	263.588
NM36	WL	10.548	14629.6	12.1787	79.108	331.274	47406.8	19023.3	137.073	19.3039	14.2331	51921.6	29.6511	15749.2	281.077
NM36	WW	10.4831	13673.9	12.6431	69.2644	386.505	49715.6	19693.5	131.998	18.2505	14.1041	55802.7	27.4925	14032.4	264.572
NM37	WL	10.4978	16066.5	12.1367	60.4074	292.771	43261.1	19725.7	128.505	20.9316	14.4098	59304.8	25.8241	13962.8	317.135
NM37	WW	10.473	13553.6	12.1113	55.7626	270.605	42551.3	20288	124.62	17.8018	13.7832	60050.4	26.4022	14180.7	297.743
NM38	WL	10.5984	13281.6	12.3034	61.3779	261.502	45794	17691.2	124.779	21.2945	14.8885	53447.3	31.8312	13674.4	298.129
NM38	WW	10.5632	14113.4	12.6004	47.9826	250.341	48662.5	18007.9	113.349	19.8517	14.1253	52079.5	30.3924	14254.6	248.622
NM39	WL	10.6541	12159.1	11.4914	47.6109	255.791	46253.7	15515.2	114.69	19.163	13.4947	42293.3	29.085	13199.4	160.721
NM39	WW	10.543	13088.1	11.61	39.2049	250.826	46419.1	18131.9	118.652	15.6856	13.1524	49504.1	28.6263	10968.6	139.852
NM40	WL	10.5806	16366.9	12.4646	48.4462	259.439	45896	16486.6	117.957	19.3174	13.4076	49012.3	28.7896	14703.8	278.563
NM40	WW	10.477	14486.5	12.4303	43.6475	253.475	49024.8	17392.3	113.513	17.5014	13.1411	50367.2	27.2824	14082.7	245.857
NM41	WL	10.5091	11046.3	12.2024	61.372	354.992	48149.3	20885	108.715	17.3217	13.6317	58062.9	30.857	13839.2	305.229
NM41	WW	10.4686	12801.2	12.0842	62.8132	280.471	46711.2	20752.2	113.35	16.2426	13.5136	54706.6	28.2776	13110.3	298.01
NM42	WL	10.5423	12327.2	11.846	47.8412	246.336	44583.9	13663.2	111.82	21.0598	14.2431	50960.3	28.7119	15720.5	253.445
NM42	WW	10.4794	9829.8	11.8186	47.5768	227.368	44612.6	15343.9	106.562	18.8284	13.2761	50790.3	26.4659	16020.9	235.006
NM43	WL	10.5809	14141	12.2435	58.9292	287.962	47613.9	17836.4	110.87	17.5937	14.6384	58439.1	30.9014	13866.6	300.621
NM43	WW	10.5401	12021.4	12.2723	52.7233	267.45	48431.9	16852.7	95.9711	15.6036	14.1986	56544.1	30.3828	12255.4	288.726
NM44	WL	10.529	14090.9	12.1825	78.1721	380.683	45897.6	19784.7	128.21	21.3064	14.4241	54108.7	28.7782	15547.7	348.385
NM44	WW	10.5502	13764.2	11.9921	66.458	344.482	45811.3	20258.4	125.844	18.5714	14.8397	58639.6	27.4825	15012.1	307.428
NM45	WL	10.5062	10054.6	11.4015	36.5912	231.414	49321.7	16917.1	107.848	18.2798	12.764	44389	26.1209	13180.9	181.928
NM45	WW	10.4616	9760.12	11.5219	30.3506	186.912	48914.9	16604.1	113.263	16.7057	12.4857	48367.2	23.8204	11893.7	195.374
NM46	WL	10.5339	12518	11.819	59.9577	338.82	47172	16597.6	119.036	17.8333	14.7205	54928.4	28.478	13500.9	286.475
NM46	WW	10.5419	11902.8	11.8426	49.7038	256.485	45342.7	17688.7	117.895	17.0982	14.1741	56508.9	27.4439	13260.1	221.831
NM47	WL	10.5752	18307.2	12.2556	93.3703	322.25	43696.5	16724.8	141.768	19.2828	13.5331	53766.8	30.2975	14122.8	306.685
NM47	WW	10.5065	12393.6	12.4751	77.3484	296.58	42337.7	18498	126.287	18.0845	13.3473	52743.7	28.2029	12620	243.288
NM48	WL	10.6061	13251.3	11.7854	58.711	226.796	42125.4	17010	111.183	19.5446	13.6482	57856.6	31.715	13438	223.392
NM48	WW	10.4494	13156.1	12.0895	53.5966	266.013	40905.2	18993.2	123.067	17.3887	13.6396	60475.2	28.3281	11562	236.228
NM49	WL	10.5856	10084.9	12.4421	61.5338	306.047	48946.7	12755	118.305	20.6959	14.128	47320.2	27.715	13173.2	232.735
NM49	WW	10.5624	6348.93	12.0593	57.4015	256.151	51240.6	14058	97.6535	18.086	13.526	48105.6	25.3647	13312.1	186.125
NM50	WL	10.5938	13289.6	12.0131	60.9789	235.98	44142.4	15156.6	113.749	20.141	13.4182	51826	27.7143	14277.2	219.057
NM50	WW	10.6007	13341.6	12.0215	49.7044	204.836	42053.1	18374.9	114.015	16.8179	13.4354	53222.6	26.2644	12651.8	187.844
NM51	WL	10.6726	11838.1	11.7228	71.9484	246.071	50270.1	16425.3	115.482	18.7483	12.4962	49736.3	28.1938	14854.7	211.161
NM51	WW	10.5697	12835.7	11.7926	71.046	211.483	49064.3	18543.1	110.449	16.21	12.2865	51329.2	25.4032	14126	188.818
NM52	WL	10.4838	13973.4	11.7586	56.4108	278.868	45031.3	19005.3	119.661	20.6325	14.5539	59957.4	29.1276	15805.6	294.184
NM52	WW	10.4107	14403.7	11.6871	49.8872	247.313	46048.5	20289	121.179	18.4023	14.6764	58939.5	27.8213	15881.2	270.756
NM53	WL	10.5571	9226.42	12.4148	64.1595	360.272	46415	19740.7	142.267	21.0393	14.874	51210.8	32.5541	16113.2	337.778
NM53	WW	10.5612	10743.6	12.2284	51.9794	326.178	46090.6	21434.3	137.763	17.935	15.9175	55478	25.0496	16503.9	274.543
NM55	WL	10.4876	16148.3	12.3749	63.1007	336.416	43418.6	18028.6	129.946	22.1201	14.5318	56945.9	25.9931	15649.1	324.019
NM55	WW	10.4071	13148.6	12.528	57.9068	285.158	43168.7	18603	125.376	19.1737	14.173	55776.2	26.0636	14644.3	253.366
NM56	WL	10.4839	12498.9	11.6894	70.2121	265.999	43018.7	17191.8	125.848	21.1441	13.0044	48721.2	30.6939	16444.5	318.284
NM56	WW	10.4591	8991.3	11.5609	63.1885	230.664	44700.6	17964.6	120.677	17.2157	12.7327	48308.3	28.4583	14462.3	293.413
NM57	WL	10.5591	13071.6	12.4129	64.9726	342.88	48300.4	16114.4	111.349	22.4477	15.2773	55474.7	32.136	15520.8	344.848
NM57	WW	10.3892	13855.6	12.1315	53.6834	297.15	48956.1	15459.4	109.643	19.8333	14.9605	56812.4	30.3083	14992.2	285.188
NM58	WL	10.5855	10744.4	12.5436	52.2973	232.491	47060.9	13038.5	106.191	21.9447	13.3907	44443.1	30.8361	13167.6	208.508
NM58	WW	10.5419	9043.83	12.6793	51.5239	248.459	48531.5	15172	102.231	17.9516	13.5514	47257.3	28.5643	13366.4	198.28
NM59	WL	10.5338	10884.4	11.6428	45.4219	217.029	45670.4	14101.4	93.3999	17.9751	13.7408	45342.8	29.1555	12946.7	194.285
NM59	WW	10.5492	10345.1	11.1193	38.9773	175.769	47518.1	13483	83.4178	16.2675	13.3621	48640.4	25.4959	11537.1	149.947
NM60	WL	10.7658	14577.1	12.5851	63.4914	326.062	48263.2	19332.4	143.616	20.2219	14.0752	52896.1	29.6471	14230.2	324.72
NM60	WW	10.5787	9904.81	12.6197	53.1182	278.791	46351.6	19917.3	138.111	18.1934	13.3998	51225.1	28.32	13753.3	271.106
NM61	WL	10.5128	16157.4	12.2504	54.6386	319.283	47054	19408.8	142.262	17.5924	13.7389	50351.4	33.5001	14017.2	272.373
NM61	WW	10.4563	13320.3	12.1359	48.5962	254.12	52119.4	20426.3	126.609	15.2314	13.6085	51115	32.2554	14227.5	241.15
NM62	WL	10.546	15866.4	11.7969	56.2069	345.61	41503.7	18014.4	128.913	19.2638	14.4893	53256.2	32.5024	13635.8	316.622
NM62	WW	10.5328	13488.9	11.5913	46.827	298.742	45373	19313.4	125.561	15.6792	13.9468	53261.3	31.7887	13109.8	267.887
NM63	WL	10.7393	12819	12.334	59.5724	274.854	40949.3	16151	107.037	20.2821	14.1801	48820.8	26.0549	14827.1	237.909
NM63	WW	10.6099	11671.2	12.3987	56.8862	258.767	43304.5	17398.3	107.801	18.4175	13.5512	51168.2	25.5877	15159.1	230.839
NM64	WL	10.5767	10707.5	12.0805	60.8164	362.111	43365.7	16766.6	116.694	20.0446	14.8607	49158.4	29.9714	15923.3	275.369
NM64	WW	10.514	9617.42	12.6277	55.5714	338.555	42960.3	19618	112.715	17.9712	15.3163	56117.2	25.3562	14017.1	277.566
NM65	WL	10.4958	12665.3	12.078	71.9381	341.221	52112	17785.3	122.525	19.8603	14.0675	53125.4	34.3677	15249	301.451
NM65	WW	10.482	13696.5	12.2189	71.483	312.955	51509.4	18470.7	124.074	18.1106	14.001	51524.5	30.7425	14183	268.277
NM66	WL	10.588	13990.2	12.419	59.1552	278.571	43190.1	16602.9	121.128	18.6172	13.7215	51307.5	27.5296	15382.5	238.447
NM66	WW	10.5473	14520.1	12.8108	63.3865	313.535	45422.5	18907.9	131.932	16.9089	14.0791	59128.5	24.6665	14899.7	259.778
NM67	WL	10.7363	10403.6	12.0545	88.999	280.771	51692.2	18770.9	138.405	20.4605	13.4159	49957.2	31.7785	15733	261.518
NM67	WW	10.7143	9671.48	12.2956	77.1338	255.516	54415.4	17810.6	126.927	18.0326	13.2203	52737.9	29.4321	14206.4	215.988
NM68	WL	10.6465	10889.9	12.0662	50.1005	252.756	47796.6	14049.8	106.571	17.4582	14.0226	43770.2	29.0308	14432.1	195.116
NM68	WW	10.5517	10003	11.9385	44.2012	268.033	54113.7	15405.8	108.831	17.2058	13.6493	47940.3	27.7095	14066.7	198.538
NM69	WL	10.53	13230.2	11.9697	59.2007	352.15	41298	19246.6	125.637	21.5337	14.6176	55702.1	30.7097	16108.3	314.624
NM69	WW	10.5524	13120.2	12.0838	57.833	291.534	42576	20287.2	117.327	18.2936	14.535	57838.2	28.4107	14764.6	304.339
NM70	WL	10.5281	11001.2	11.6759	46.9168	278.665	43616.8	15447.7	100.193	18.8946	12.7274	44288.7	28.1371	15278.1	240.586
NM70	WW	10.5708	9092.47	11.7365	40.6109	239.811	46639.1	17098	94.6674	16.7105	12.3586	47472.6	24.7592	13442.2	222.332
NM71	WL	10.879	10826.2	11.6856	85.8808	267.712	41964.4	14890.2	103.976	18.6838	12.8504	47862.1	28.9099	13484	266.002
NM71	WW	10.5918	8609.93	12.1291	79.013	283.454	43456.2	18521.2	112.808	16.5622	12.6439	53764.6	26.089	12962.2	280.944
NM72	WL	10.6546	10861.8	11.7764	77.4616	287.894	49862.4	13847.7	87.4239	18.3208	12.5984	49879.3	26.6635	16883.9	211.343
NM72	WW	10.5479	9588.34	11.5803	69.3488	235.958	53673.4	14947.6	87.3916	16.9379	12.2451	51345	25.64	13575	182.585
NM73	WL	10.4945	11627.9	11.611	73.0309	368.252	46719.2	17389.9	114.783	18.5193	13.7531	51677.7	28.5906	15073.2	281.125
NM73	WW	10.5158	9942.45	11.813	61.4829	354.222	46693.4	19115.2	117.118	17.8967	13.9105	54736.8	26.4319	14318.2	255.171
NM74	WL	10.726	12243.4	12.3805	51.9589	268.52	45768.1	11710	106.281	20.1801	14.1296	45254.9	29.0937	15080.7	203.764
NM74	WW	10.5983	10676.1	12.4985	50.8792	272.962	47560.6	13980.7	104.485	18.0667	13.868	47783.5	28.0463	15819.3	179.504
NM75	WL	10.4709	13320.1	11.948	55.2422	320.363	45537.7	16974.1	107.388	19.3566	13.958	50963.4	32.3181	14199.5	317.05
NM75	WW	10.5243	12641.6	12.1202	47.1111	271.96	45161.9	16208	99.2529	17.7999	13.4804	48010	27.3466	13985.8	238.585
NM76	WL	10.6648	10936.6	12.6463	56.7485	249.12	46898.3	13993.4	101.308	20.7956	14.3217	46953.9	30.096	14511.5	244.653
NM76	WW	10.6739	11005	12.4194	51.0426	226.841	43536.2	16727.6	108.235	17.2219	13.8005	49555.2	27.4178	13462	227.41
NM77	WL	10.5956	13415.1	12.1337	75.6468	323.678	49940.2	16520.6	113.734	20.0008	14.6757	54047.1	29.8948	15301.2	288.55
NM77	WW	10.5616	13209.5	11.6373	80.5408	283.618	49425.5	17528.9	116.257	19.2273	13.8796	56945.1	27.7348	16258.5	263.489
NM78	WL	10.5837	11761.1	11.9358	61.198	262.982	44604.3	16660.3	116.104	19.3089	14.3047	48991.1	31.9795	15816.4	252.937
NM78	WW	10.5773	11947.6	12.1854	57.9236	283.74	48726.5	17825.2	113.62	18.2782	13.9978	53042.3	29.7381	14956	247.936
NM79	WL	10.7696	11139.1	11.8252	44.8179	218.598	48264.5	14885.7	107.153	18.65	13.7887	48039.3	30.0376	16981.9	177.95
NM79	WW	10.5739	9110.19	11.6438	37.6193	212.133	50843.4	16662.8	103.673	16.9828	13.0203	49792.4	25.7694	16948.3	159.782
NM80	WL	10.4959	9308.12	12.0771	52.4828	210.462	46522.2	15938.2	101.165	20.9227	13.5402	48360.7	27.8956	14823.7	209.711
NM80	WW	10.4712	10830.2	12.055	44.529	196.321	46233.1	17089.9	95.6778	17.1697	13.3136	48154.3	23.5546	13212.1	192.237
NM81	WL	10.5105	12074.4	11.9271	67.2166	273.567	45066	15982.1	105.283	20.0433	13.9044	47376.6	28.9884	15768.1	236.281
NM81	WW	10.4402	9045.69	12.0368	65.873	266.393	47213.6	17945.7	100.244	16.2507	13.7078	49858	27.6367	13266.5	230.407
NM82	WL	10.6806	10044.6	12.641	59.6933	316.059	47017.2	16992.6	125.009	18.7047	14.0663	51165.4	28.2116	14431.4	294.748
NM82	WW	10.5698	9088.51	12.7997	56.4861	294.924	43847.6	17681.1	117.92	17.2846	13.3188	51868.5	26.0547	14763.5	264.087
NM83	WL	10.4783	11400.3	11.8319	53.9606	253.467	43926.9	16761.8	100.173	19.8527	13.8931	51532.5	28.4512	16247.1	254.316
NM83	WW	10.4776	13899	11.8172	49.5026	252.906	44792.8	17362.9	98.5373	16.9534	13.526	52424.5	25.8134	15378.1	255.727
NM84	WL	10.5717	9567.42	12.1418	49.7114	224.683	38486.6	13738.5	91.9877	18.5736	13.6652	48678.3	29.1001	14701.7	266.791
NM84	WW	10.5956	10493.7	12.8931	42.015	243.356	43175.2	14821.5	91.7385	18.4344	14.2874	53465.2	25.7289	13844.9	253.643
NM85	WL	10.5072	15783	11.7219	56.7962	326.728	44155.2	16367.8	122.397	20.5269	13.0802	53246.4	24.8728	14584.1	290.751
NM85	WW	10.4766	14199.8	11.8022	50.0303	284.709	43387.9	19012.5	117.451	17.3065	12.9043	51080.4	22.9732	13309.9	253.284
NM86	WL	10.446	16401.1	12.285	78.3548	405.109	48489.5	17411.9	149.221	17.8924	14.8955	48460.4	30.7557	14229	344.366
NM86	WW	10.4455	15652.8	12.6766	76.2724	383.591	49598.7	18358.2	149.968	16.0676	14.5669	52677.7	28.0941	13913.1	319.045
NM87	WL	10.5322	14969.6	12.6035	63.7116	409.069	51247.3	20408.6	132.449	19.137	14.9191	57236.3	30.2288	15583.8	319.437
NM87	WW	10.5254	13583.2	11.8982	52.9783	333.197	53233.5	20650.5	120.237	18.9579	15.1951	56043	27.3008	14781.8	270.101
NM88	WL	10.8225	12333.5	12.342	60.3547	270.902	49477.5	15499.3	123.083	20.427	12.9678	49774.5	31.2957	16068.8	248.593
NM88	WW	10.6721	11543.5	12.4288	53.3752	255.213	48057.8	16642.1	121.785	18.5547	12.684	52912.7	30.5248	15534.4	233.05
NM89	WL	10.5264	11490	11.4925	58.636	350.333	41144.1	18360.6	114.403	20.8317	13.7245	49959.4	29.8	17041.2	278.543
NM89	WW	10.5141	11063.2	11.9065	56.5768	332.249	43535.1	20808.2	119.942	17.2074	14.227	55517.6	27.1826	14701.2	291.235
NM90	WL	10.512	14650.7	12.1477	71.5228	391.903	47209.9	18730.1	143.433	20.0269	14.9976	53616	31.2754	14643.9	330.066
NM90	WW	10.4966	12728.5	11.9548	62.5869	289.624	46015.6	19891.8	134.567	18.2387	14.4041	54093	29.5064	15249.1	256.318
NM91	WL	10.5687	11629.1	11.9984	59.1066	295.595	51726.2	16500.8	130.823	19.11	13.4114	45835.5	34.1727	13117.9	273.898
NM91	WW	10.5225	10408.1	12.3609	57.5049	282.46	53887.3	18789.7	134.301	15.9918	13.6273	46826.1	30.5569	12524.3	273.765
NM92	WL	10.706	11608.9	12.2625	65.2861	330.593	51070.3	14376.7	129.942	22.0552	13.6067	47418.4	30.6533	16822.2	284.406
NM92	WW	10.5813	12164.1	12.0721	54.2648	304.822	51279.4	16080.7	114.881	18.7074	13.2209	50216.9	26.6277	14615	254.507
NM93	WL	10.5469	16705.3	11.9694	62.0016	349.27	40453.4	18961	130.128	19.1315	14.536	56497.9	28.4688	14230.9	326.726
NM93	WW	10.6018	14235.4	12.1747	58.9282	319.314	42712	20040.9	126.758	18.5397	14.2751	58427.3	26.114	14489.8	303.346
NM94	WL	10.5042	15644.1	12.7692	55.8585	224.982	42397.1	14720.8	112.123	17.4644	13.8071	44530.4	29.2047	12155	270.686
NM94	WW	10.4821	13607.6	12.8778	46.8991	209.9	42940.1	16355.6	106.625	15.7335	13.3513	45858.7	27.3849	11878.3	221.877
NM95	WL	10.5987	14348.6	12.0112	72.2579	385.72	49043.6	17918	139.112	19.9068	15.2511	53895.3	32.016	16339.2	307.853
NM95	WW	10.494	15643.2	11.8572	70.3333	388.162	42467.6	21198.5	161.267	17.4307	15.0416	55581.3	31.0365	14230.7	321.989
NM96	WL	10.6358	17331.5	11.8335	58.0602	306.552	52828	17802.7	145.207	21.9036	13.3101	48455.6	31.8627	15270.2	270.481
NM96	WW	10.5118	15290.7	11.7461	49.8239	232.596	50250.4	17715.4	135.854	17.8871	13.2327	50866.6	28.8911	14243.7	236.354
NM97	WL	10.6728	16808.1	12.8849	65.8291	427.095	54048.6	17564.5	152.297	19.738	14.5901	57583.1	29.931	16853.7	340.08
NM97	WW	10.5605	15963	12.5214	59.2004	354.985	51615	17686.8	145.693	19.3806	14.5593	57297.1	26.7963	15434.5	303.492
NM98	WL	10.4848	12242.8	11.9914	55.3305	248.867	49107.6	16795.3	119.572	18.2395	14.7984	49735.6	32.662	13952.3	262.399
NM98	WW	10.4629	12543.2	11.918	53.3587	279.982	51016.3	17535.9	117.719	16.5927	14.6854	53408.2	29.899	14055.3	278.223
NM99	WL	10.5218	16374.8	11.797	71.1311	343.059	40331.7	16429	126.111	20.289	14.1245	48853.4	28.8759	16132.9	301.211
NM99	WW	10.4092	16474.4	12.0476	58.9911	327.432	40622.6	18441.9	122.446	17.7436	14.1848	52042.5	29.0355	13867	283.729
TM1	WL	10.5977	12528.9	12.2889	33.4199	237.125	46164.3	14729.6	112.29	19.0177	13.2109	45776.1	28.7716	14526	208.397
TM1	WW	10.5689	11163.3	12.2905	30.7355	212.055	47709.5	16230	105.084	16.8633	12.8757	45192.3	26.7513	14087.1	171.505

## Sheet: By-year seed elemental BLUEs
Entry	Year	Irrigation Regime	As	Ca	Co	Cu	Fe	K	Mg	Mn	Mo	Ni	P	Rb	S	Zn
NM01	2010	WL	10.3406	14492	11.0774	70.6777	280.358	48834.7	18215.1	101.696	18.2926	15.5049	38913.7	33.8695	15189.8	281.398
NM01	2010	WW	10.3476	14135.6	11.0833	57.1725	191.323	46716.2	20055.2	98.708	16.6572	13.9626	37672.1	29.1729	14341	236.756
NM01	2011	WL	10.6417	16273.2	12.0455	67.5661	320.281	42873.9	13668.4	166.411	18.0931	15.4064	63065.4	33.8306	6504.83	267.426
NM01	2011	WW	10.6486	15916.8	12.0514	54.0609	259.485	40755.4	15508.5	163.423	16.4577	13.8641	61558.7	29.1339	5656.03	222.784
NM01	2012	WL	10.3919	16646.4	11.2505	67.4288	299.343	37117.8	13616.6	105.429	17.4421	15.3438	58436.1	26.9665	12847.3	282.632
NM01	2012	WW	10.3988	16290	11.2564	53.9236	248.106	34999.3	15456.7	102.441	15.8066	13.8014	57769.1	22.2698	11998.5	237.99
NM02	2010	WL	10.4404	16268.7	11.7116	67.5513	294.412	57432.6	20844.2	116.356	23.223	14.9795	41406.9	35.2054	21573.1	262.468
NM02	2010	WW	10.3979	11712.1	12.0146	61.18	265.341	60172.2	21758.1	108.924	19.9421	14.58	42116.1	35.726	20384	238.695
NM02	2011	WL	10.7415	18093.1	12.5292	64.9727	315.882	48491.9	16805.7	180.272	21.9482	15.008	64159.3	35.1664	13304.9	257.829
NM02	2011	WW	10.699	13536.5	12.8321	58.6014	281.887	51231.5	17719.6	172.84	18.6673	14.6085	63765.9	35.687	12115.7	234.055
NM02	2012	WL	10.4917	18047.5	11.9839	61.854	283.556	42948	16337.6	111.139	21.3307	14.9552	59184	28.3023	19200.3	254.969
NM02	2012	WW	10.4491	13490.9	12.2868	55.4827	279.802	45687.5	17251.5	103.707	18.0497	14.5557	59621.2	28.8229	18011.1	231.196
NM03	2010	WL	10.4468	10432	11.1062	53.3897	248.576	49686.7	17937.3	101.934	19.9096	13.7149	36548.2	33.8144	17736.3	279.524
NM03	2010	WW	10.4362	10716.8	10.997	46.4628	190.531	54220.9	19553.8	105.412	18.8164	13.6126	38192.2	31.6472	18388.7	237.977
NM03	2011	WL	10.7479	12565.2	12.0214	50.1645	256.059	40837.6	13990.9	166.77	18.7276	13.7727	60035.7	33.7754	8878.24	268.348
NM03	2011	WW	10.7372	12850	11.9122	43.2376	213.181	45371.8	15607.4	170.248	17.6345	13.6705	61372.8	31.6082	9530.69	226.801
NM03	2012	WL	10.4981	11955.4	11.2944	45.866	237.974	35351.1	13160.6	95.6574	17.8154	13.7079	54974.7	26.9113	15111.6	242.935
NM03	2012	WW	10.4874	12240.2	11.1852	38.9391	185.662	39885.2	14777.1	99.1356	16.7222	13.6057	56446.7	24.7441	15764	201.388
NM04	2010	WL	10.4298	12208	11.4068	61.1122	328.355	55531.7	17695.9	101.206	18.5002	15.0335	36304.2	31.1739	15322.8	263.409
NM04	2010	WW	10.371	11561.5	11.8224	57.7733	285.095	54503.4	20140.5	112.427	16.9959	14.7057	36971.3	29.1159	15248.9	238.736
NM04	2011	WL	10.7309	14632.8	12.4467	58.9028	397.178	48318	12961.6	172.015	18.3056	15.231	57048.4	31.1349	6236.08	261.372
NM04	2011	WW	10.6721	13986.3	12.8622	55.5639	356.003	47289.7	15406.2	183.235	16.8013	14.9032	60425.9	29.0769	6162.11	236.699
NM04	2012	WL	10.4811	14607.1	11.5477	56.6208	348.223	40736.5	12919.8	102.16	17.6351	15.0919	51985.1	24.2708	12624.8	259.352
NM04	2012	WW	10.4222	13960.6	11.9632	53.2819	318.333	39708.2	15364.4	113.381	16.1308	14.764	55258.5	22.2128	12550.9	234.679
NM05	2010	WL	10.5733	12806.5	11.5842	52.3432	273.245	53779.5	19591.7	102.526	18.7396	13.3207	36511.8	27.5278	19848.4	246.822
NM05	2010	WW	10.6176	11553.4	11.6521	49.4925	248.645	52246.8	19947.2	96.3533	17.2849	13.2182	36037.8	27.8048	19340.6	227.906
NM05	2011	WL	10.8743	15297.1	12.5206	51.3201	306.323	46263	15111.6	171.909	18.2426	13.3281	59071.8	27.4888	11477.1	246.877
NM05	2011	WW	10.9187	14044	12.5886	48.4695	297.351	44730.3	15467	165.736	16.788	13.2256	59941.7	27.7658	10969.3	227.961
NM05	2012	WL	10.6245	14307.9	11.7998	46.9007	265.765	38825.5	14303.7	96.9579	17.3918	13.2218	54707.2	20.6247	17022	229.379
NM05	2012	WW	10.6688	13054.9	11.8677	44.0501	257.3	37292.8	14659.1	90.7848	15.9371	13.1194	53997.4	20.9017	16514.2	210.462
NM06	2010	WL	10.439	9542.5	11.646	54.681	281.735	56301.8	21179	90.338	18.4663	14.1999	35124.6	37.2898	19701.3	309.008
NM06	2010	WW	10.4449	9756.55	11.5437	52.085	263.309	56565.3	23354.6	92.0301	17.4937	13.7938	41184.3	32.3422	18967.9	264.404
NM06	2011	WL	10.7401	12101.8	12.727	53.7198	336.977	49739.4	17431.9	163.993	18.5826	14.0033	57949.6	37.2508	11825.6	327.919
NM06	2011	WW	10.746	12315.8	12.6248	51.1238	327.156	50002.9	19607.5	165.685	17.6101	13.5972	66434.3	32.3032	11092.3	283.315
NM06	2012	WL	10.4903	11654.1	11.7038	49.8482	284.308	43316.7	17087.3	87.5407	17.2642	14.1214	52987.4	30.3867	17152.4	299.872
NM06	2012	WW	10.4962	11868.1	11.6015	47.2522	299.496	43580.2	19262.8	89.2328	16.2917	13.7153	61982	25.4391	16419.1	255.268
NM07	2010	WL	10.4565	14144.1	11.6972	69.1749	270.816	51385.6	21885	109.431	20.9369	14.8687	40590.2	31.9481	19845.5	299.539
NM07	2010	WW	10.3495	12766.8	11.814	60.6664	289.475	53847.8	22012.1	101.565	18.405	14.2653	41524.3	29.4367	18942.5	288.426
NM07	2011	WL	10.7575	16387.2	12.6116	68.493	357.266	42525.6	18044.5	187.295	20.8114	14.9939	63255.3	31.9091	11055.6	327.152
NM07	2011	WW	10.6506	15009.9	12.7285	59.9845	363.376	44987.9	18171.6	179.428	18.2795	14.3906	62996.1	29.3977	10152.6	316.039
NM07	2012	WL	10.5077	15853.4	11.6381	65.3592	316.087	36203.6	17427.5	114.56	19.6088	14.8672	59059.9	25.045	17593.4	308.043
NM07	2012	WW	10.4007	14476.1	11.755	56.8507	306.526	38665.8	17554.5	106.693	17.0769	14.2638	57161.3	22.5336	16690.4	296.931
NM08	2010	WL	10.356	12994.8	11.3343	46.997	252.854	49619.9	19249.8	90.7198	19.9066	13.4862	34161.6	30.1971	16627.1	233.687
NM08	2010	WW	10.3667	11737.5	11.2474	40.4467	255.486	48338.7	19096.1	82.6948	17.5114	12.891	32380.2	28.1779	16083.3	170.237
NM08	2011	WL	10.657	15102.5	11.966	46.6269	292.126	42021.1	15498.8	160.2	19.6553	13.5472	58121.5	30.1581	8390.24	241.692
NM08	2011	WW	10.6677	13845.2	11.879	40.0766	293.46	40739.9	15345.1	152.175	17.2601	12.9521	55296.7	28.1389	7846.41	178.242
NM08	2012	WL	10.4072	14346.1	11.4156	42.5371	282.046	36284	14553.7	88.1756	18.6274	13.4772	53103.3	23.294	14398.4	231.293
NM08	2012	WW	10.4179	13088.8	11.3286	35.9869	263.405	35002.8	14400	80.1506	16.2323	12.8821	50201.9	21.2748	13854.6	167.843
NM09	2010	WL	10.3827	9718.73	12.3942	61.0774	323.077	59876.7	21844.7	124.253	20.4075	14.803	37262	34.7311	17265.3	312.479
NM09	2010	WW	10.2928	9406.1	12.4706	58.9401	342.289	62213.2	23759	125.517	17.0387	14.505	41284.5	32.4008	17185.9	297.187
NM09	2011	WL	10.6838	11314.7	13.0955	58.0921	381.65	49699.6	17623.5	186.544	19.6881	14.5852	59597.7	34.6921	8598.7	304.477
NM09	2011	WW	10.5938	11002.1	13.1719	55.9549	368.97	52036.2	19537.8	187.807	16.3193	14.2872	61188.1	32.3618	8519.25	289.185
NM09	2012	WL	10.434	11300.7	12.3752	57.9448	360.641	43523.4	17695.8	119.549	18.5623	14.9067	58585.8	27.828	14290	312.913
NM09	2012	WW	10.344	10988.1	12.4516	55.8076	340.564	45860	19610.1	120.812	15.1936	14.6087	58431.9	25.4977	14210.6	297.622
NM10	2010	WL	10.4677	10111.8	11.8379	81.5696	334.503	54707.9	21648.2	89.1619	23.1599	13.7075	41378.7	34.7217	18828.3	300.126
NM10	2010	WW	10.4891	9933.05	11.7919	61.3821	300.003	52220.9	21687.4	87.2578	18.2139	13.5298	40144.4	30.9528	17303.1	222.465
NM10	2011	WL	10.7688	12611.6	12.8816	84.0828	431.247	46589.6	17376.6	154.429	23.2221	14.0342	65096.9	34.6827	10356.1	304.059
NM10	2011	WW	10.7901	12432.8	12.8356	63.8953	343.79	44102.5	17415.8	152.525	18.2761	13.8564	62519.3	30.9139	8830.84	226.398
NM10	2012	WL	10.519	11537.9	11.979	75.7397	357.741	39212.6	16467.3	84.4635	21.8854	13.8671	61495.9	27.8186	15980.1	298.84
NM10	2012	WW	10.5403	11359.1	11.9331	55.5522	284.106	36725.6	16506.5	82.5594	16.9395	13.6894	57744.7	24.0497	14454.8	221.179
NM11	2010	WL	10.4564	14247	12.1505	52.9451	331.202	52213.1	22841.8	119.657	20.3217	14.82	43078.4	32.4586	17423.3	361.571
NM11	2010	WW	10.4335	13413.2	11.9199	47.3211	256.677	53778.4	21496.7	109.926	18.3964	14.4034	41538.9	30.8432	17821	278.34
NM11	2011	WL	10.7575	16002.5	13.4453	50.2868	374.488	44833.2	18646.8	187.869	19.6474	14.8795	64803.8	32.4197	9189.6	370.041
NM11	2011	WW	10.7345	15168.8	13.2147	44.6628	299.182	46398.5	17301.7	178.138	17.7221	14.4629	64798.7	30.8042	9587.31	286.81
NM11	2012	WL	10.5076	15576.6	12.4994	44.5461	338.487	38216.5	18274.3	117.725	18.8392	14.7697	61509.8	25.5555	14898.5	341.863
NM11	2012	WW	10.4847	14742.8	12.2688	38.9221	257.027	39781.8	16929.2	107.994	16.9139	14.353	59888	23.9401	15296.2	258.632
NM12	2010	WL	10.5074	14221.5	11.4665	82.3062	282.682	50141.1	21386.7	108.241	20.709	15.7356	37332.2	36.9472	17684.4	279.306
NM12	2010	WW	10.495	11745.1	11.7495	68.8804	252.304	53126.1	20414.1	94.9802	18.4735	15.0199	37580.6	32.9783	16902.9	229.266
NM12	2011	WL	10.8085	17447.9	12.3192	82.7968	315.143	42144.5	17792.9	182.418	20.1594	15.6477	61090.8	36.9083	9191.89	287.023
NM12	2011	WW	10.796	14971.6	12.6022	69.371	319.549	45129.5	16820.3	169.157	17.9239	14.932	60855.5	32.9393	8410.38	236.983
NM12	2012	WL	10.5587	16433.9	11.4984	77.2445	293.623	35298.6	16670.2	102.958	19.205	15.1679	56605.7	30.0441	14878.9	261.635
NM12	2012	WW	10.5462	13957.6	11.7814	63.8186	252.908	38283.6	15697.6	89.6972	16.9694	14.4522	55293.3	26.0752	14097.4	211.595
NM13	2010	WL	10.6233	11970.6	12.5405	63.0357	258.108	58463.7	18479.4	113.24	21.169	15.2941	38267.3	35.5031	18961	264.369
NM13	2010	WW	10.4256	12580.7	12.3614	62.9527	257.734	55497	19117.1	120.658	18.1356	14.934	39635	28.7858	16735.2	250.855
NM13	2011	WL	10.9243	14257.4	13.7047	67.4067	309.369	50746	13989.6	199.128	21.0448	15.4758	62171.7	35.4641	10412.3	294.544
NM13	2011	WW	10.7266	14867.5	13.5256	67.3237	331.694	47779.3	14627.4	206.546	18.0114	15.1157	61307.8	28.7468	8186.42	281.03
NM13	2012	WL	10.6745	14211.3	12.8452	62.5192	293.178	43849.6	13643	112.003	20.4817	15.1561	56688.4	28.6	17038.5	258.503
NM13	2012	WW	10.4768	14821.4	12.6661	62.4363	269.43	40882.9	14280.7	119.421	17.4483	14.796	57454.3	21.8827	14812.7	244.989
NM15	2010	WL	10.4884	7703.46	12.2684	64.1143	284.906	55922.7	18090.6	88.4039	19.745	14.537	41105.4	31.6013	16265.5	287.978
NM15	2010	WW	10.4434	6920.88	12.2051	67.9642	287.676	54583.2	19546.1	89.4357	19.2994	14.8501	43345.4	29.1995	15918.7	272.842
NM15	2011	WL	10.7894	10069.1	13.5136	63.8495	330.305	46415.7	13214.7	161.011	18.7255	14.7684	61865.8	31.5623	7672.21	289.567
NM15	2011	WW	10.7445	9286.55	13.4503	67.6994	346.562	45076.2	14670.2	162.043	18.28	15.0815	62944.7	29.1605	7325.42	274.432
NM15	2012	WL	10.5396	9379.65	12.4411	60.5474	290.204	39803.6	12818	85.7406	18.0947	14.7478	56626.4	24.6982	14080.1	267.363
NM15	2012	WW	10.4947	8597.08	12.3777	64.3972	306.362	38464.1	14273.4	86.7724	17.6492	15.061	61979.2	22.2964	13733.3	252.227
NM16	2010	WL	10.7271	12691.9	11.565	74.5127	269.423	50385.6	19105.5	103.839	19.7254	12.9947	39449.6	29.7467	17946.6	286.006
NM16	2010	WW	10.5423	13017.6	11.7391	67.725	285.515	54493.5	20948.8	99.0026	17.5202	13.4882	39820	29.6122	17435	285.996
NM16	2011	WL	11.0281	14927.9	12.6056	74.8158	292.141	42155	14715.6	169.575	19.6889	13.2068	60600.6	29.7077	9720.25	275.965
NM16	2011	WW	10.8434	15253.6	12.7797	68.0281	354.05	46262.9	16559	164.738	17.4838	13.7002	62155.1	29.5732	9208.7	275.955
NM16	2012	WL	10.7783	14188.5	11.8041	65.6827	288.115	36500.3	14119.5	96.8907	18.726	12.9454	57294.4	22.8436	15623.1	266.922
NM16	2012	WW	10.5936	14514.2	11.9782	58.895	288.203	40608.2	15962.9	92.0542	16.5208	13.4388	56008.9	22.7091	15111.5	266.913
NM17	2010	WL	10.4851	7566.53	11.957	75.086	377.924	56196.1	19547.3	87.5279	20.4211	14.2362	35900	36.6661	19581.7	361.67
NM17	2010	WW	10.4196	9861.51	11.4516	69.3254	344.408	57058.7	20851.7	87.0811	17.0049	13.9201	41946.1	31.6657	17944.2	341.646
NM17	2011	WL	10.7862	9445.6	13.0681	71.7848	449.426	47780.4	15108.4	148.348	20.2389	14.2511	58460.1	36.6271	11005.4	347.434
NM17	2011	WW	10.7207	11740.6	12.5627	66.0242	355.908	48643	16412.8	147.901	16.8227	13.935	63316.8	31.6268	9367.82	327.41
NM17	2012	WL	10.5364	8814.18	12.2442	66.3297	361.533	41762.9	14361.3	86.2804	19.5069	14.0062	54204.9	29.763	16911.8	327.651
NM17	2012	WW	10.4709	11109.2	11.7387	60.5691	332.077	42625.4	15665.6	85.8336	16.0907	13.6901	59747.8	24.7626	15274.3	307.627
NM18	2010	WL	10.4877	11994.1	12.1055	62.2909	289.299	54377	20656.3	114.098	19.4898	13.8457	34270.6	33.0434	17461	299.957
NM18	2010	WW	10.4903	10127.2	12.1892	55.623	258.266	57046.4	20899.7	102.425	18.2103	13.7129	35427	30.3484	17152.7	255.357
NM18	2011	WL	10.7887	14806	13.2924	61.8964	367.232	45004	16664.6	185.131	19.5786	13.9525	56635.4	33.0044	8421.84	307.595
NM18	2011	WW	10.7914	12939.1	13.376	55.2285	285.771	47673.3	16908	173.458	18.299	13.8197	57192	30.3095	8113.57	262.995
NM18	2012	WL	10.5389	14152.7	12.4355	56.9388	303.143	38517.9	16000.3	111.798	18.5613	14.0493	51774.1	26.1403	14686.5	298.375
NM18	2012	WW	10.5416	12285.8	12.5191	50.2709	281.259	41187.2	16243.6	100.126	17.2818	13.9164	52592.4	23.4453	14378.3	253.775
NM19	2010	WL	10.3513	14027.5	11.8611	63.9796	317.098	52722.1	22025.5	110.534	22.1393	15.4909	40043.1	30.4119	18338.7	311.64
NM19	2010	WW	10.3521	12415.6	11.8444	60.4268	247.297	54627.3	22991.4	106.662	19.9376	15.3821	45207.4	30.3402	18369	283.978
NM19	2011	WL	10.6523	15741.1	12.5989	64.3584	389.955	44529	17152.3	184.632	20.9769	15.453	63463.8	30.3729	8890.55	321.447
NM19	2011	WW	10.6532	14129.2	12.5822	60.8055	304.317	46434.1	18118.2	180.76	18.7753	15.3441	64732.2	30.3013	8920.83	293.786
NM19	2012	WL	10.4025	15590.2	12.0229	58.3826	340.129	38020.3	17142.5	112.865	19.8552	15.5509	58666.2	23.5088	15211	314.027
NM19	2012	WW	10.4033	13978.3	12.0062	54.8298	267.852	39925.5	18108.4	108.994	17.6536	15.4421	62353.9	23.4371	15241.3	286.365
NM20	2010	WL	10.4063	12966.1	11.3058	69.7278	312.376	53151.7	22275.1	113.295	21.8249	15.2597	42393.7	31.9951	16811.9	314.005
NM20	2010	WW	10.359	11286.1	11.5562	67.4957	305.368	52753.1	23426	114.871	19.5991	15.1363	44403	29.8274	17146.4	303.499
NM20	2011	WL	10.7074	15216.1	12.1617	65.5477	356.535	44917.1	17910	182.919	20.8336	15.0013	65030	31.9562	8270.99	306.145
NM20	2011	WW	10.6601	13536.1	12.4121	63.3155	329.254	44518.5	19060.9	184.495	18.6078	14.878	65905.7	29.7884	8605.54	295.64
NM20	2012	WL	10.4576	14387.3	11.4238	62.1487	329.064	37849.6	17298.9	111.183	20.3813	15.1232	59561.7	25.092	14495.1	298.016
NM20	2012	WW	10.4102	12707.3	11.6742	59.9166	307.64	37451	18449.8	112.759	18.1555	14.9998	62171.9	22.9243	14829.6	287.51
NM21	2010	WL	10.3975	13494.5	11.3538	53.9098	264.287	54376.4	18991.7	110.81	19.4872	13.9672	34836.5	31.8107	18836.6	274.813
NM21	2010	WW	10.4075	10586.4	11.3057	44.1665	230.947	55838.6	20745.9	105.247	17.8788	13.5793	36110.4	30.7206	17431.8	227.314
NM21	2011	WL	10.6986	14695.4	12.2163	51.9447	308.581	46816.7	14510.3	177.017	18.4914	13.6339	57825.3	31.7718	9477.98	247.269
NM21	2011	WW	10.7086	11787.3	12.1683	42.2014	262.15	48278.9	16264.4	171.454	16.883	13.246	59131.5	30.6816	8073.2	199.77
NM21	2012	WL	10.4487	14713	11.5593	48.774	299.048	39322.6	14518.7	113.72	17.3959	13.817	53561.4	24.9076	15521.4	255.246
NM21	2012	WW	10.4588	11804.9	11.5113	39.0307	227.591	40784.8	16272.9	108.157	15.7875	13.4291	54895.7	23.8175	14116.7	207.747
NM22	2010	WL	10.4487	12634.2	10.9925	53.2624	284.855	56702.6	17259.6	101.156	19.0707	14.1438	33381.5	33.7473	17776.7	270.369
NM22	2010	WW	10.3976	10451.1	11.0196	43.6137	219.635	56329	17922.9	82.9884	16.5387	13.5487	33680	29.0024	17132	201.025
NM22	2011	WL	10.7498	15181.7	11.9867	54.7479	388.586	49140.5	13844.5	182.014	19.2127	14.1082	57622.4	33.7084	8890.55	291.003
NM22	2011	WW	10.6987	12998.6	12.0138	45.0992	266.721	48766.9	14507.7	163.846	16.6807	13.5131	58937.8	28.9634	8245.84	221.658
NM22	2012	WL	10.5	14190.3	11.2604	48.3648	312.639	41791	13719.5	105.855	18.4232	14.1597	52217.8	26.8443	14919.2	267.282
NM22	2012	WW	10.4489	12007.2	11.2875	38.7161	247.385	41417.4	14382.7	87.6876	15.8913	13.5646	53615.9	22.0993	14274.4	197.938
NM23	2010	WL	10.341	13778.1	11.758	64.3139	267.307	48726.1	21066.5	93.4486	20.7815	14.8824	35703.6	30.0911	19310.8	275.006
NM23	2010	WW	10.3413	11626.2	11.968	58.1389	307.305	52611.2	21951.4	87.6336	19.7684	14.462	38174.1	31.0189	18807.6	260.753
NM23	2011	WL	10.6421	15180	12.6383	62.2799	302.243	41074.7	17309.1	157.119	20.493	14.6721	60392.4	30.0521	10656.4	262.15
NM23	2011	WW	10.6424	13028.2	12.8484	56.105	344.487	44959.8	18194	151.304	19.4799	14.2518	60916.4	30.9799	10153.1	247.897
NM23	2012	WL	10.3922	14576.4	11.9113	60.2346	288.827	35017.4	16947.1	90.6736	19.002	14.8003	54326.8	23.188	16714.1	264.624
NM23	2012	WW	10.3926	12424.6	12.1214	54.0597	294.538	38902.5	17832	84.8586	17.9889	14.3799	56653	24.1158	16210.9	250.371
NM24	2010	WL	10.6113	8716.27	11.8386	34.6255	290.868	58053.1	17497.4	110.718	19.1569	13.3256	33521.4	30.7182	15278	225.454
NM24	2010	WW	10.5277	8970.48	11.9956	27.6417	261.74	57146.9	18098.9	96.2585	16.8839	12.9985	35953.5	28.0088	14900.5	177.137
NM24	2011	WL	10.9124	10753.8	12.7552	33.3425	320.938	49489.9	12879.5	182.527	18.7612	13.4366	55456.2	30.6792	6883.78	217.09
NM24	2011	WW	10.8288	11008	12.9122	26.3587	314.836	48583.8	13481	168.067	16.4882	13.1095	58432	27.9699	6506.25	168.773
NM24	2012	WL	10.6626	10038.1	12.1272	31.8425	314.125	41905	12059.5	109.239	18.0693	13.6504	50545.7	23.8151	12718.7	223.331
NM24	2012	WW	10.579	10292.3	12.2842	24.8587	290.098	40998.9	12660.9	94.7796	15.7962	13.3233	54635.6	21.1057	12341.2	175.014
NM24016	2010	WL	10.4219	14629.3	12.3592	89.4347	397.931	57686.9	21087.9	127.136	21.3452	14.4873	40746.2	32.1079	19251.4	347.045
NM24016	2010	WW	10.4245	12336.1	12.1849	81.8197	385.955	58614.4	22813	112.656	19.7883	14.2048	42301.9	29.3625	18766.9	293.406
NM24016	2011	WL	10.723	18546.5	13.9461	99.8384	516.947	48571.9	17045.6	222.59	20.8849	14.2023	60672.5	32.069	10248.5	377.303
NM24016	2011	WW	10.7256	16253.4	13.7718	92.2234	459.996	49499.4	18770.7	208.109	19.328	13.9199	63812.6	29.3235	9763.91	323.664
NM24016	2012	WL	10.4732	18025.9	12.9698	93.378	462.289	40717.2	17264.6	138.422	20.7726	14.1647	56993.6	25.2048	16966.8	346.929
NM24016	2012	WW	10.4758	15732.7	12.7955	85.7629	390.641	41644.6	18989.7	123.941	19.2157	13.8822	60242.5	22.4594	16482.2	293.29
NM25	2010	WL	10.4418	10455.1	11.2849	59.1487	220.572	54165.9	19529.1	84.9273	20.5458	13.2316	37515.7	34.5251	18035	228.912
NM25	2010	WW	10.4003	8814.55	11.0341	52.3663	201.569	52309.8	20748.9	86.573	17.654	12.7923	36919	28.7358	16651	184.807
NM25	2011	WL	10.7429	12691.8	12.1051	59.7437	263.479	45742.8	14838.4	154.06	20.3184	13.1868	60751	34.4861	9468.66	231.126
NM25	2011	WW	10.7013	11051.3	11.8543	52.9613	230.596	43886.6	16058.2	155.706	17.4265	12.7475	60466.6	28.6969	8084.64	187.022
NM25	2012	WL	10.4931	11703.8	11.4859	56.5935	236.007	39654.9	14439.4	83.6813	19.93	13.3172	57700.9	27.622	15593.1	224.537
NM25	2012	WW	10.4515	10063.3	11.2351	49.8111	205.172	37798.8	15659.1	85.327	17.0382	12.8779	56476.6	21.8327	14209.1	180.432
NM27	2010	WL	10.4578	12442.6	11.5897	60.9168	306.759	52540.9	18981.9	90.1423	21.3101	14.4447	36121.4	31.7161	18888.8	306.164
NM27	2010	WW	10.3261	14340.2	11.466	57.2398	284.527	49728.9	21817.2	91.7036	18.9469	14.2835	34201.8	28.201	18730.4	281.212
NM27	2011	WL	10.7589	14540	12.3836	56.4837	332.91	45677.6	14550.8	160.739	21.3409	14.0088	57314.2	31.6771	9744.8	282.923
NM27	2011	WW	10.6271	16437.6	12.2599	52.8068	326.958	42865.6	17386.1	162.3	18.9777	13.8476	58020.5	28.162	9586.43	257.971
NM27	2012	WL	10.5091	13894.7	11.7971	55.4037	302.569	38797.5	14833.9	93.2495	19.8432	14.1197	53723.2	24.813	15974	286.933
NM27	2012	WW	10.3773	15792.3	11.6734	51.7267	301.256	35985.5	17669.2	94.8108	17.48	13.9584	53021.7	21.2979	15815.6	261.981
NM28	2010	WL	10.5059	7097.11	11.9279	57.3792	219.968	51712.6	15422.9	69.6469	21.1265	13.6552	27384.8	30.398	17392.4	193.062
NM28	2010	WW	10.474	6696.18	11.3728	50.0655	159.147	50936.5	16423.8	61.1745	16.791	13.3131	27358.9	31.1736	16759.4	152.603
NM28	2011	WL	10.8069	9252.56	12.9188	57.6074	277.364	44218.9	11181.8	136.03	20.6601	13.5531	49869.1	30.3591	9349.32	192.544
NM28	2011	WW	10.7751	8851.63	12.3637	50.2937	200.05	43442.8	12182.7	127.557	16.3246	13.211	48777.5	31.1347	8716.36	152.085
NM28	2012	WL	10.5571	8601.24	12.5769	55.6847	232.784	37528.5	10413.9	65.5689	19.6846	13.5651	46488.4	23.4949	14594.7	188.202
NM28	2012	WW	10.5253	8200.31	12.0219	48.3711	180.573	36752.4	11414.8	57.0966	15.349	13.223	46092.5	24.2706	13961.7	147.743
NM29	2010	WL	10.5257	8432.25	11.915	54.9315	306.862	55449.4	18075.4	92.1662	21.3718	14.2144	32121.1	33.4928	17207.1	266.745
NM29	2010	WW	10.4458	11201.2	12.0315	56.0982	292.167	51522.5	21646.6	97.5935	18.402	14.0416	41587.5	31.5305	17137.4	277.117
NM29	2011	WL	10.8267	10098	12.874	53.631	350.857	47792.5	14422.8	159.344	20.4743	14.0681	57431	33.4538	9194.21	264.799
NM29	2011	WW	10.7468	12867	12.9905	54.7977	339.484	43865.6	17994.1	164.771	17.5045	13.8953	62766.5	31.4916	9124.52	275.17
NM29	2012	WL	10.5769	9947.23	12.3473	48.2114	306.716	40975.3	13692.3	92.3329	19.3677	14.1689	51857.7	26.5897	14782.7	263.288
NM29	2012	WW	10.497	12716.2	12.4638	49.3781	309.443	37048.4	17263.5	97.7601	16.3979	13.9961	59808.9	24.6274	14713.1	273.659
NM30	2010	WL	10.4207	12592.8	11.4738	65.6992	302.624	53280.2	19485.1	109.089	20.6077	14.0903	35769.9	32.1674	18972.7	241.081
NM30	2010	WW	10.4013	8897.53	11.719	53.0668	268.01	60580.5	19113.7	98.5339	17.3978	14.1447	39893.9	32.0018	18155.1	225.192
NM30	2011	WL	10.7217	15721.9	12.4461	69.4118	353.476	43944.6	15250.4	184.112	20.0601	14.0296	57810.2	32.1284	10521.1	235.851
NM30	2011	WW	10.7024	12026.6	12.6913	56.7795	320.89	51244.9	14879	173.557	16.8503	14.0839	62735.4	31.9628	9703.46	219.962
NM30	2012	WL	10.4719	14512.9	11.6326	63.1793	329.114	37647.9	14603.1	107.077	19.2847	14.1939	54189.5	25.2643	16694.5	226.779
NM30	2012	WW	10.4526	10817.6	11.8778	50.547	274.871	44948.2	14231.8	96.5223	16.0748	14.2483	57159.8	25.0987	15876.9	210.89
NM31	2010	WL	10.3754	13868.5	11.9758	59.6251	317.423	52170.7	20776.1	98.2535	20.4316	15.0737	45337.2	32.6912	17270.8	324.367
NM31	2010	WW	10.3307	12125.6	12.0598	52.134	307.155	55166.8	23442.7	90.0004	17.3364	15.414	45592.8	31.8673	16746.8	320.187
NM31	2011	WL	10.6765	15987.2	13.3615	64.7605	367.505	44805.4	16072.3	169.863	20.3644	15.0062	70283.6	32.6522	9055.95	340.373
NM31	2011	WW	10.6318	14244.3	13.4455	57.2694	323.329	47801.4	18738.9	161.61	17.2693	15.3466	66641.7	31.8283	8531.94	336.193
NM31	2012	WL	10.4267	15184	12.5784	61.8163	325.509	39150.9	16342.2	103.99	19.4374	15.2002	63477.5	25.7881	14919.4	334.568
NM31	2012	WW	10.382	13441.1	12.6624	54.3252	323.711	42147	19008.8	95.7364	16.3423	15.5406	63648	24.9642	14395.4	330.388
NM32	2010	WL	10.3148	14711.3	12.0971	66.0478	372.467	58429.5	21139.3	114.081	20.7118	14.9794	42501.1	35.1401	18025.5	328.2
NM32	2010	WW	10.2964	13554.7	12.362	66.9284	344.553	62300.8	23045.6	122.421	18.8175	15.0636	45691	29.9548	18567.8	321.895
NM32	2011	WL	10.6158	17115.6	13.5954	63.9078	431.899	50568.3	16949.2	186.022	20.5651	15.0583	64929.4	35.1011	10341.6	343.427
NM32	2011	WW	10.5975	15959	13.8603	64.7884	387.541	54439.7	18855.5	194.362	18.6708	15.1425	67903.5	29.9158	10884	337.121
NM32	2012	WL	10.366	17290.2	12.7585	58.2541	370.307	44426.4	16388.6	123.065	19.4452	14.9728	59576.2	28.237	15683.5	306.161
NM32	2012	WW	10.3477	16133.7	13.0234	59.1347	376.305	48297.8	18294.9	131.405	17.5509	15.057	67248.6	23.0517	16225.8	299.855
NM33	2010	WL	10.5362	13598	11.3413	73.4354	237.461	52953.8	20282.9	103.083	21.1766	13.0629	31830.9	35.0009	18659.6	226.968
NM33	2010	WW	10.4235	12700	11.295	67.0509	242.497	58199.3	23054.8	101.485	19.512	12.6549	39629.7	30.671	17807.2	208.697
NM33	2011	WL	10.8373	15127.4	11.9701	71.971	258.228	42188.3	16105.2	166.962	19.2376	12.9503	54101.6	34.9619	9231.02	223.24
NM33	2011	WW	10.7245	14229.5	11.9238	65.5865	257.352	47433.7	18877.1	165.364	17.5729	12.5423	63168.2	30.6321	8378.69	204.968
NM33	2012	WL	10.5874	14860.7	11.3854	71.2476	249.047	36449.7	15561.3	98.0398	18.8916	12.9582	49979.6	28.0978	15094.8	218.836
NM33	2012	WW	10.4747	13962.8	11.3391	64.863	246.905	41695.2	18333.2	96.4417	17.2269	12.5502	57523	23.7679	14242.4	200.565
NM34	2010	WL	10.4605	9996.21	11.3604	67.584	345.22	49266.8	19473.1	86.6135	19.2691	14.7819	35526.5	33.5163	16256.2	310.153
NM34	2010	WW	10.4852	9214.58	11.6013	66.873	352.13	48664	21575.1	89.2675	17.8258	14.9852	40582.7	27.8867	15903.5	290.329
NM34	2011	WL	10.7616	11832.5	12.0643	66.2225	380.523	39826	15297.2	150.969	18.9695	14.9986	57224.8	33.4774	7347.05	324.313
NM34	2011	WW	10.7863	11050.9	12.3052	65.5115	409.779	39223.2	17399.2	153.623	17.5261	15.2019	62094.9	27.8477	6994.35	304.489
NM34	2012	WL	10.5118	11389.5	11.4242	62.9762	367.797	32882.5	14961.2	84.1908	18.1552	14.8073	55641.9	26.6132	13186	304.559
NM34	2012	WW	10.5365	10607.9	11.6651	62.2652	382.301	32279.7	17063.2	86.8448	16.7118	15.0106	57869.1	20.9836	12833.3	284.735
NM35	2010	WL	10.4011	17516.7	12.6072	80.0408	334.472	48825.8	22862.2	102.986	21.2213	14.6206	48260.4	29.6623	18875.4	323.14
NM35	2010	WW	10.3899	15592.3	12.5109	71.8125	265.387	52194.3	23446.6	95.1597	17.8157	14.1048	49186.4	28.4129	18637.5	256.996
NM35	2011	WL	10.7022	20056	13.5771	83.7025	408.85	40898.8	18827.4	173.725	20.8783	14.881	69728.2	29.6233	10416	342.146
NM35	2011	WW	10.691	18131.6	13.4807	75.4743	302.062	44267.3	19411.8	165.899	17.4727	14.3652	72374.7	28.3739	10178.1	276.002
NM35	2012	WL	10.4524	18899.3	12.8372	75.394	347.106	34177.5	18804.5	100.678	19.9158	14.9893	66780.1	22.7592	16756.7	323.91
NM35	2012	WW	10.4412	16974.9	12.7409	67.1658	274.958	37546	19389	92.8523	16.5102	14.4735	67785.5	21.5098	16518.8	257.766
NM36	2010	WL	10.4306	13075.7	11.6995	80.3789	303.832	54562.2	21282.9	110.809	19.7389	14.1577	37651.7	31.9652	19161.9	282.563
NM36	2010	WW	10.3657	12120	12.164	70.5352	357.899	56871	21953.1	105.734	18.6856	14.0288	41449.1	29.8066	17445	266.058
NM36	2011	WL	10.7317	15963.1	12.755	82.3098	369.564	46237.2	18101.9	184.786	19.7922	14.3043	60429.4	31.9262	11083.2	283.533
NM36	2011	WW	10.6667	15007.4	13.2195	72.4662	429.235	48545.9	18772	179.71	18.7388	14.1754	65234.3	29.7676	9366.34	267.028
NM36	2012	WL	10.4818	14850	12.0815	74.6353	320.428	41421.2	17685.2	115.624	18.3806	14.2371	57683.8	25.0621	17002.6	277.135
NM36	2012	WW	10.4169	13894.3	12.546	64.7917	372.381	43729.9	18355.4	110.549	17.3272	14.1081	60724.8	22.9035	15285.7	260.63
NM37	2010	WL	10.3804	14773.6	11.7153	63.3688	278.114	50801.8	23164.1	106.578	22.2409	14.3392	45942.7	28.1381	17850.8	328.749
NM37	2010	WW	10.3556	12260.8	11.6899	58.724	252.543	50092	23726.4	102.693	19.1112	13.7125	46961.5	28.7162	18068.8	309.358
NM37	2011	WL	10.6815	17013.4	12.7205	60.9841	320.226	42680	18112	174.73	20.7104	14.4572	67378	28.0991	9018.98	320.156
NM37	2011	WW	10.6566	14500.5	12.6951	56.3394	300.195	41970.1	18674.3	170.846	17.5806	13.8306	68726.9	28.6772	9236.92	300.765
NM37	2012	WL	10.4317	16412.4	11.9744	56.8693	279.974	36301.7	17901.1	104.207	19.8434	14.4331	64593.8	21.235	15018.5	302.498
NM37	2012	WW	10.4068	13899.6	11.949	52.2245	259.076	35591.8	18463.4	100.322	16.7136	13.8065	64462.9	21.8131	15236.4	283.107
NM38	2010	WL	10.4809	11990.8	11.8751	62.5562	248.88	53257	20980.1	102.356	22.0919	15.0384	41245	34.1452	17459.3	308.149
NM38	2010	WW	10.4457	12822.6	12.1721	49.1609	238.267	56125.5	21296.8	90.9262	20.6491	14.2752	39408.4	32.7064	18039.5	258.642
NM38	2011	WL	10.782	13761.5	13.1221	62.9658	289.389	45780.1	16251.6	172.518	21.5583	14.9777	61309.7	34.1063	8866.08	300.615
NM38	2011	WW	10.7468	14593.3	13.4191	49.5705	286.738	48648.5	16568.3	161.088	20.1155	14.2145	60654.2	32.6675	9446.29	251.108
NM38	2012	WL	10.5322	14092.5	11.9129	58.6118	246.236	38344.9	15841.9	99.4617	20.2333	14.6495	57787.1	27.2421	14697.9	285.623
NM38	2012	WW	10.497	14924.3	12.2099	45.2165	226.018	41213.4	16158.7	88.0318	18.7905	13.8863	56176	25.8034	15278.1	236.116
NM39	2010	WL	10.5367	10650.9	11.1493	51.3086	241.914	54129.7	18618.7	93.898	19.9772	13.2967	28281.4	31.399	16863.6	172.779
NM39	2010	WW	10.4255	11579.8	11.2679	42.9026	240.503	54295.1	21235.4	97.8595	16.4998	12.9545	35514.9	30.9403	14632.7	151.91
NM39	2011	WL	10.8377	13386.7	11.8765	46.3668	267.155	45906	13738.6	161.364	19.1906	13.6813	51786.5	31.36	8414.74	150.868
NM39	2011	WW	10.7266	14315.6	11.9951	37.9607	276.668	46071.4	16355.3	165.325	15.7132	13.3391	59029.7	30.9013	6183.9	129.999
NM39	2012	WL	10.5879	12439.7	11.4485	45.1573	258.305	38725.3	14188.4	88.8094	18.3211	13.5061	46811.9	24.4959	14319.9	158.516
NM39	2012	WW	10.4768	13368.7	11.5671	36.7513	235.307	38890.8	16805.1	92.7709	14.8437	13.1638	53967.6	24.0372	12089	137.647
NM40	2010	WL	10.4632	15006.6	12.0912	52.7926	240.079	53917.6	19767.2	97.1716	19.8803	13.3247	35849.8	31.1036	18346.4	287.161
NM40	2010	WW	10.3596	13126.1	12.0569	47.9939	245.015	57046.4	20672.9	92.7276	18.0643	13.0582	38120.1	29.5964	17725.3	254.455
NM40	2011	WL	10.7642	17501.1	12.9549	46.923	293.28	45004.6	15035.5	162.893	19.6186	13.3592	57146.6	31.0647	10073	273.823
NM40	2011	WW	10.6607	15620.7	12.9206	42.1243	271.413	48133.4	15941.2	158.449	17.8026	13.0928	59110.5	29.5575	9451.87	241.117
NM40	2012	WL	10.5144	16593.2	12.3477	45.6231	244.957	38765.8	14657.1	93.8073	18.4533	13.5388	54040.4	24.2006	15691.9	274.704
NM40	2012	WW	10.4109	14712.8	12.3135	40.8244	243.996	41894.6	15562.9	89.3633	16.6373	13.2723	53870.9	22.6933	15070.8	241.998
NM41	2010	WL	10.3916	9730.32	11.7329	64.5484	324.675	56062.1	23829.6	90.7109	17.6645	13.4211	44592.2	33.1711	17565.5	302.999
NM41	2010	WW	10.3512	11485.3	11.6147	65.9896	270.228	54624	23696.8	95.3461	16.5854	13.3029	41565	30.5916	16836.6	295.78
NM41	2011	WL	10.6927	11854.3	12.8558	61.5989	392.402	47889.6	20080.4	152.182	17.4823	13.6696	67717.5	33.1321	8998.83	313.128
NM41	2011	WW	10.6522	13609.3	12.7376	63.0401	302.551	46451.5	19947.6	156.817	16.4032	13.5514	63283.4	30.5526	8269.87	305.908
NM41	2012	WL	10.4429	11554.2	12.0186	57.9686	347.899	40496.1	18744.9	83.2529	16.8182	13.8046	61879.1	26.268	14953.3	299.56
NM41	2012	WW	10.4024	13309.2	11.9004	59.4099	268.635	39058	18612.1	87.888	15.7391	13.6864	59271.4	23.6885	14224.3	292.341
NM42	2010	WL	10.4249	11049.5	11.4564	51.5249	225.405	51606.7	16642.8	90.1152	22.0536	14.2543	36787.5	31.0259	19829.5	253.394
NM42	2010	WW	10.3619	8552.05	11.4291	51.2605	213.251	51635.5	18323.5	84.8572	19.8222	13.2874	36278.8	28.7799	20129.9	234.954
NM42	2011	WL	10.7259	13091.9	12.4542	49.342	270.61	44409.4	12583.4	157.406	20.8363	14.3256	59934.8	30.9869	10530.9	259.584
NM42	2011	WW	10.663	10594.5	12.4268	49.0775	252.997	44438.1	14264.1	152.148	18.6049	13.3587	60905.5	28.7409	10831.3	241.144
NM42	2012	WL	10.4761	12840.3	11.6274	42.6569	242.991	37735.5	11763.4	87.9386	20.2895	14.1492	56158.5	24.1228	16801.1	247.359
NM42	2012	WW	10.4132	10342.8	11.6	42.3924	215.857	37764.3	13444	82.6807	18.0581	13.1823	55186.6	21.8768	17101.5	228.919
NM43	2010	WL	10.4634	13014.1	11.9215	63.2566	284.656	55231.4	21033.7	92.6523	18.2732	14.7148	45301	33.2154	17823.2	312.781
NM43	2010	WW	10.4227	10894.6	11.9503	57.0507	254.056	56049.3	20050.1	77.753	16.2831	14.275	42784.1	32.6968	16212	300.885
NM43	2011	WL	10.7645	14631.7	12.6094	57.7462	309.487	47167.9	16301.9	154.65	17.7858	14.4322	66790.8	33.1764	9196.24	297.422
NM43	2011	WW	10.7237	12512.2	12.6383	51.5404	293.808	47985.8	15318.3	139.751	15.7957	13.9924	65653.5	32.6578	7585.03	285.526
NM43	2012	WL	10.5147	14777.1	12.1995	55.7848	269.744	40442.5	16173.5	85.3083	16.7221	14.7682	63225.5	26.3123	14580.3	291.661
NM43	2012	WW	10.4739	12657.6	12.2284	49.5789	254.485	41260.5	15189.8	70.409	14.732	14.3284	61194.7	25.7937	12969.1	279.766
NM44	2010	WL	10.4115	12594.9	11.6896	81.949	356.341	54876.2	22921.4	103.627	21.3912	14.3667	41656.6	31.0922	19289.5	353.526
NM44	2010	WW	10.4328	12268.2	11.4991	70.2349	307.029	54789.9	23395.1	101.261	18.6562	14.7823	46178.7	29.7965	18753.9	312.569
NM44	2011	WL	10.7126	15156.2	12.7731	83.0587	419.787	44652.8	18248.2	179.943	22.3028	14.395	61631.5	31.0532	10622.9	364.873
NM44	2011	WW	10.7338	14829.5	12.5827	71.3446	416.244	44566.5	18721.9	177.577	19.5679	14.8106	67480.5	29.7576	10087.3	323.916
NM44	2012	WL	10.4628	14521.7	12.0849	69.5086	365.921	38163.8	18184.5	101.06	20.2251	14.5106	59038	24.1891	16730.6	326.756
NM44	2012	WW	10.484	14195	11.8944	57.7944	310.172	38077.5	18658.1	98.6939	17.4901	14.9262	62259.5	22.8934	16195	285.799
NM45	2010	WL	10.3888	8629.13	10.8862	38.2272	200.015	56992.4	20129.3	84.1447	18.4763	12.565	30572.6	28.4349	16745.3	179.532
NM45	2010	WW	10.3442	8334.62	11.0066	31.9866	164.777	56585.7	19816.2	89.5593	16.9022	12.2867	34665.7	26.1344	15458.1	192.977
NM45	2011	WL	10.6899	10891.7	12.0695	34.4953	266.283	48582.2	15606.3	152.344	18.4031	12.8111	52511.6	28.3959	8128.16	179.182
NM45	2011	WW	10.6452	10597.2	12.1899	28.2548	199.9	48175.4	15293.3	157.758	16.8291	12.5327	57370.4	26.0954	6840.94	192.627
NM45	2012	WL	10.44	10643	11.2488	37.051	227.943	42390.5	15015.7	87.0564	17.9598	12.916	50082.7	21.5318	14669.3	187.071
NM45	2012	WW	10.3954	10348.5	11.3693	30.8104	196.059	41983.8	14702.7	92.471	16.3858	12.6377	53065.4	19.2313	13382.1	200.517
NM46	2010	WL	10.4164	11362.9	11.4292	58.9311	302.259	54186.9	19439.3	96.1396	17.8612	14.6035	41525	30.792	16989.5	280.074
NM46	2010	WW	10.4244	10747.6	11.4528	48.6772	217.205	52357.6	20530.4	94.9981	17.1262	14.0571	42494.1	29.7579	16748.8	215.43
NM46	2011	WL	10.7175	13373.1	12.3023	64.3644	384.572	47379.9	15432	165.98	18.6191	14.7045	63320.7	30.753	8692.74	294.02
NM46	2011	WW	10.7255	12757.8	12.3258	54.1106	304.82	45550.6	16523.1	164.839	17.884	14.158	65690.3	29.7189	8451.98	229.376
NM46	2012	WL	10.4677	12818.1	11.7256	56.5775	329.629	39949.3	14921.5	94.9895	17.0195	14.8535	59939.5	23.8889	14820.4	285.331
NM46	2012	WW	10.4757	12202.8	11.7491	46.3236	247.429	38120	16012.6	93.848	16.2845	14.307	61342.4	22.8548	14579.6	220.687
NM47	2010	WL	10.4578	16327.6	11.7187	92.8839	300.102	51229.6	19667.3	115.626	19.5962	13.5888	41094.1	32.6115	17549.1	310.647
NM47	2010	WW	10.3891	10414.1	11.9382	76.862	272.695	49870.9	21440.5	100.146	18.3979	13.403	39046.8	30.5169	16046.4	247.251
NM47	2011	WL	10.7589	19890	12.9331	97.7055	368.408	42532.2	15427.9	191.955	19.4379	13.5804	63785.2	32.5726	9350.96	320.97
NM47	2011	WW	10.6901	13976.5	13.1526	81.6836	337.631	41173.4	17201.2	176.474	18.2396	13.3946	61582.4	30.478	7848.22	257.573
NM47	2012	WL	10.5091	18703.9	12.115	89.5215	298.239	37327.7	15079.2	117.721	18.8142	13.43	56421	25.7085	15468.2	288.437
NM47	2012	WW	10.4403	12790.4	12.3345	73.4995	279.413	35968.9	16852.4	102.24	17.6159	13.2442	57601.9	23.6139	13965.5	225.041
NM48	2010	WL	10.4886	11515.1	11.3736	62.2462	203.862	49790.6	19817.7	87.2548	20.0519	13.5238	43051.8	34.0291	17220.3	228.468
NM48	2010	WW	10.3319	11420	11.6777	57.1319	228.85	48570.4	21800.9	99.1387	17.896	13.5152	44335.1	30.6421	15344.3	241.304
NM48	2011	WL	10.7897	14665.6	12.3237	57.6444	240.945	40771.4	15674.3	160.132	19.87	13.5893	66796.2	33.9901	8713.57	224.75
NM48	2011	WW	10.633	14570.4	12.6277	52.53	316.867	39551.2	17657.5	172.016	17.7141	13.5807	71682.5	30.6031	6837.6	237.586
NM48	2012	WL	10.5399	13573	11.6589	56.2424	235.58	35814.3	15538.1	86.1612	18.7118	13.8315	63721.8	27.126	14380.2	216.958
NM48	2012	WW	10.3832	13477.9	11.963	51.128	252.323	34594.1	17521.3	98.0451	16.5559	13.8228	65408.1	23.739	12504.2	229.794
NM49	2010	WL	10.4682	8590.59	11.9369	64.2204	300.608	56886.8	15821.5	96.9647	21.4712	13.9405	34393.3	30.029	16556.8	240.692
NM49	2010	WW	10.445	4854.61	11.5541	60.0881	235.904	59180.7	17124.5	76.3128	18.8613	13.3385	34273.2	27.6787	16695.7	194.082
NM49	2011	WL	10.7692	11285.1	13.0706	59.4324	314.914	48157.6	11613.1	166.151	20.792	14.3489	56524.3	29.99	8828.74	225.86
NM49	2011	WW	10.746	7549.14	12.6877	55.3001	274.447	50451.4	12916.1	145.499	18.1821	13.7468	57223.7	27.6398	8967.72	179.25
NM49	2012	WL	10.5194	10379	12.3189	60.9488	302.618	41795.7	10830.4	91.8008	19.8246	14.0947	51042.9	23.1259	14134	231.653
NM49	2012	WW	10.4962	6643.04	11.9361	56.8165	258.102	44089.6	12133.5	71.1489	17.2147	13.4927	52820.1	20.7757	14273	185.044
NM50	2010	WL	10.4764	12716.9	11.6858	64.1921	228.78	51526.8	18503.4	92.9585	20.8048	13.6043	39303.6	30.0283	18057.1	233.379
NM50	2010	WW	10.4832	12769	11.6942	52.9176	180.835	49437.4	21721.7	93.2241	17.4817	13.6214	39971.5	28.5785	16431.7	202.166
NM50	2011	WL	10.7775	14260.3	12.466	61.1456	252.108	43686.1	13545	163.368	20.7347	13.3075	60091.2	29.9893	9638.36	214.28
NM50	2011	WW	10.7843	14312.3	12.4745	49.8711	229.069	41596.8	16763.2	163.633	17.4116	13.3246	63552.2	28.5395	8012.96	183.067
NM50	2012	WL	10.5276	12891.5	11.8874	57.599	227.051	37214.3	13421.5	84.9207	18.8835	13.3429	56083.1	23.1252	15136.1	209.512
NM50	2012	WW	10.5345	12943.5	11.8959	46.3245	204.603	35125	16639.7	85.1863	15.5604	13.3601	56144.2	21.6754	13510.7	178.299
NM51	2010	WL	10.5552	10472.4	11.4181	70.6982	234.671	58681.6	19394.7	94.4338	19.6383	12.6598	36205.3	30.5078	18622	216.944
NM51	2010	WW	10.4523	11470	11.4878	69.7959	196.345	57475.8	21512.6	89.4008	17.1	12.4501	37613.2	27.7172	17893.3	194.601
NM51	2011	WL	10.8562	12381	12.1258	74.289	257.78	48622.7	14904.7	157.999	18.6895	12.3702	57709	30.4689	10323.2	203.55
NM51	2011	WW	10.7533	13378.5	12.1955	73.3867	227.43	47416.9	17022.5	152.966	16.1512	12.1605	59961.5	27.6782	9594.45	181.207
NM51	2012	WL	10.6064	12661	11.6246	70.8579	245.761	43505.9	14976.4	94.0147	17.917	12.4585	55294.6	23.6047	15619	212.989
NM51	2012	WW	10.5035	13658.6	11.6943	69.9556	210.674	42300.1	17094.3	88.9817	15.3787	12.2488	56413	20.8141	14890.3	190.646
NM52	2010	WL	10.3664	13045.6	11.3962	60.2138	265.595	52309	21884.2	99.4177	21.1616	14.6621	46369	31.4416	19469	307.464
NM52	2010	WW	10.2933	13475.9	11.3246	53.6902	230.901	53326.2	23167.9	100.936	18.9314	14.7846	45717.2	30.1354	19544.5	284.036
NM52	2011	WL	10.6674	14715.6	12.2791	57.4026	296.002	44686	17769.7	163.608	20.8466	14.5491	69133.6	31.4027	10880.7	294.35
NM52	2011	WW	10.5944	15146	12.2075	50.879	279.375	45703.1	19053.5	165.126	18.6164	14.6716	67855.8	30.0964	10956.3	270.921
NM52	2012	WL	10.4176	14159	11.6006	51.616	275.005	38099	17361.9	95.9564	19.8894	14.4505	64369.7	24.5386	17067.1	280.738
NM52	2012	WW	10.3446	14589.3	11.5291	45.0924	231.663	39116.1	18645.7	97.475	17.6591	14.573	63245.6	23.2323	17142.7	257.31
NM53	2010	WL	10.4396	7848.81	11.9854	65.8323	324.771	54040.9	22473.7	117.69	21.2565	14.85	36779.7	34.8682	19301.7	333.903
NM53	2010	WW	10.4437	9365.94	11.799	53.6521	307.203	53716.5	24167.3	113.186	18.1522	15.8935	42740.5	27.3636	19692.4	270.667
NM53	2011	WL	10.7407	10311	13.0245	64.829	397.573	45810.5	17929.4	185.417	21.8646	14.5188	58546.8	34.8292	11411.7	330.163
NM53	2011	WW	10.7448	11828.1	12.838	52.6489	345.34	45486.1	19623	180.913	18.7603	15.5623	63656.4	27.3247	11802.4	266.928
NM53	2012	WL	10.4909	9519.5	12.2345	61.8173	358.473	39393.8	18819	123.694	19.9966	15.2531	58305.9	27.9651	17626.1	349.269
NM53	2012	WW	10.495	11036.6	12.0481	49.6372	325.99	39069.3	20512.6	119.19	16.8923	16.2966	60037.1	20.4605	18016.9	286.034
NM55	2010	WL	10.3702	14937.8	12.0544	63.9963	316.856	51739	21163.8	109.137	23.1526	14.7127	43238.9	28.3071	19118.2	326.529
NM55	2010	WW	10.2897	11938.1	12.2075	58.8025	268.976	51489.1	21738.3	104.567	20.2062	14.3539	41581.5	28.3776	18113.4	255.876
NM55	2011	WL	10.6712	17108	12.9351	64.9761	372.734	43134	16729.1	177.717	22.3185	14.5109	66233.2	28.2681	10971.7	325.905
NM55	2011	WW	10.5908	14108.3	13.0881	59.7823	316.644	42884.1	17303.5	173.147	19.3722	14.1521	64881.4	28.3386	9966.89	255.251
NM55	2012	WL	10.4214	16399.1	12.1353	60.3295	319.659	35382.9	16192.9	102.983	20.8892	14.3718	61365.5	21.404	16857.4	319.624
NM55	2012	WW	10.3409	13399.4	12.2883	55.1356	269.855	35132.9	16767.3	98.413	17.9428	14.013	60865.9	21.4745	15852.6	248.971
NM56	2010	WL	10.3665	11089.8	11.3838	75.1267	258.749	50417.6	20004.6	100.47	21.8154	12.8871	33888.9	33.0079	20135	317.465
NM56	2010	WW	10.3416	7582.18	11.2553	68.1032	219.328	52099.5	20777.4	95.2997	17.8871	12.6154	34240.8	30.7723	18152.8	292.595
NM56	2011	WL	10.6675	13612.7	12.1952	68.7152	286.744	42490.1	16452.7	173.934	21.4395	12.9247	58264.9	32.969	11630.8	332.002
NM56	2011	WW	10.6427	10105	12.0667	61.6916	253.499	44172.1	17225.5	168.763	17.5112	12.653	57411.1	30.7333	9648.59	307.131
NM56	2012	WL	10.4177	12794.3	11.4891	66.7943	252.505	36148.3	15118.1	103.138	20.1773	13.2014	54009.6	26.1048	17567.6	305.385
NM56	2012	WW	10.3929	9286.68	11.3606	59.7708	219.166	37830.2	15890.9	97.9674	16.2489	12.9298	53272.9	23.8692	15585.4	280.514
NM57	2010	WL	10.4417	11960.8	11.8606	66.7239	309.028	55629.8	18883.5	88.6162	23.2148	15.285	41568.8	34.45	19442.7	344.943
NM57	2010	WW	10.2717	12744.9	11.5792	55.4346	270.439	56285.5	18228.5	86.9105	20.6005	14.9682	41892.8	32.6224	18914.1	285.283
NM57	2011	WL	10.7428	13992.1	13.2525	66.1415	372.585	47770.6	15010.5	158.818	22.6376	15.5436	63928.6	34.411	10533.1	358.688
NM57	2011	WW	10.5728	14776.2	12.9711	54.8523	343.286	48426.3	14355.5	157.113	20.0233	15.2268	67032.9	32.5834	10004.5	299.028
NM57	2012	WL	10.4929	13261.8	12.1256	62.0524	347.029	41500.8	14449.1	86.6113	21.4905	15.0032	60926.8	27.5469	16586.6	330.913
NM57	2012	WW	10.323	14045.9	11.8442	50.7632	277.723	42156.5	13794.1	84.9056	18.8762	14.6864	61511.6	25.7193	16058	271.253
NM58	2010	WL	10.468	9404.34	12.0079	52.3137	214.862	54882	15913.8	82.308	21.9202	13.2092	30409.4	33.1501	16649.7	210.477
NM58	2010	WW	10.4245	7703.73	12.1435	51.5404	232.676	56352.6	18047.3	78.3479	17.9271	13.3699	33242.2	30.8783	16848.5	200.25
NM58	2011	WL	10.7691	11925.1	13.1779	52.7219	250.445	46563.7	11902.5	152.113	22.2523	13.4643	54146.1	33.1111	8559.65	210.034
NM58	2011	WW	10.7255	10224.5	13.3136	51.9486	263.136	48034.3	14036	148.153	18.2592	13.625	57126	30.8394	8758.44	199.806
NM58	2012	WL	10.5193	10903.9	12.4452	51.8562	232.167	39737	11299.1	84.1521	21.6616	13.4986	48773.9	26.247	14293.4	205.012
NM58	2012	WW	10.4757	9203.27	12.5808	51.0829	249.565	41207.7	13432.7	80.192	17.6685	13.6593	51403.7	23.9752	14492.2	194.785
NM59	2010	WL	10.4164	9094.81	11.4909	48.4416	210.763	54466.9	17415.2	74.7048	19.0138	13.9009	33024.4	31.4695	16443.7	218.23
NM59	2010	WW	10.4317	8555.55	10.9675	41.997	168.392	56314.6	16796.8	64.7228	17.3061	13.5222	34241	27.81	15034.1	173.891
NM59	2011	WL	10.7174	11572.6	12.0633	44.8053	225.843	44722.2	12850	136.404	17.7323	13.5421	53663	31.4306	8294.6	171.945
NM59	2011	WW	10.7328	11033.3	11.5399	38.3607	175.975	46570	12231.6	126.422	16.0247	13.1634	57519.9	27.771	6884.96	127.607
NM59	2012	WL	10.4676	11985.8	11.3741	43.0187	214.48	37822.1	12039	69.0904	17.1791	13.7793	49341	24.5664	14101.9	192.681
NM59	2012	WW	10.483	11446.5	10.8507	36.5741	182.939	39669.8	11420.6	59.1084	15.4715	13.4006	54160.2	20.9069	12692.3	148.342
NM60	2010	WL	10.6483	13203.1	12.2612	67.4414	299.134	56336.3	22191.2	120.399	20.7249	14.1894	38508.4	31.9611	17741.6	332.132
NM60	2010	WW	10.4612	8530.81	12.2958	57.0682	258.88	54424.7	22776.1	114.894	18.6963	13.5139	37269.1	30.634	17264.7	278.519
NM60	2011	WL	10.9494	15439.2	12.9956	62.4735	362.972	47708.2	18425.7	192.12	20.7201	14.0313	61774.2	31.9221	9486.01	332.78
NM60	2011	WW	10.7623	10766.9	13.0302	52.1003	309.123	45796.6	19010.5	186.615	18.6916	13.3559	60693.5	30.595	9009.14	279.166
NM60	2012	WL	10.6996	15089	12.4985	60.5594	316.081	40745.1	17380.4	118.33	19.2208	14.005	58405.8	25.058	15463.1	309.247
NM60	2012	WW	10.5125	10416.7	12.5331	50.1862	268.369	38833.4	17965.2	112.825	17.1923	13.3296	55712.5	23.7309	14986.2	255.634
NM61	2010	WL	10.3953	14740	11.9246	57.9806	301.764	54305.7	22201	119.532	18.4063	13.8268	35775.5	35.8141	18065	282.344
NM61	2010	WW	10.3389	11902.9	11.8101	51.9382	246.591	59371.2	23218.5	103.879	16.0453	13.6965	38555.7	34.5694	18275.2	251.121
NM61	2011	WL	10.6964	16943.1	12.5936	55.5398	350.113	46145.5	18156	187.222	17.8888	13.6279	59868.2	35.7751	9096.57	267.41
NM61	2011	WW	10.64	14106	12.4791	49.4975	266.356	51210.9	19173.4	171.569	15.5278	13.4976	59557.8	34.5304	9306.83	236.186
NM61	2012	WL	10.4466	16789.3	12.233	50.3953	305.97	40710.7	17869.5	120.032	16.4821	13.7619	55410.5	28.911	14890	267.366
NM61	2012	WW	10.3901	13952.2	12.1184	44.353	249.413	45776.1	18886.9	104.38	14.1211	13.6316	55231.5	27.6663	15100.3	236.143
NM62	2010	WL	10.4286	14331.5	11.3185	55.4597	314.255	48651.4	21159.5	102.806	19.7337	14.4376	39552.8	34.8164	16749.4	320.781
NM62	2010	WW	10.4154	11954	11.113	46.0798	275.283	52520.7	22458.5	99.4537	16.1491	13.8951	39113.1	34.1027	16223.4	272.046
NM62	2011	WL	10.7297	17374.7	12.1905	57.2131	404.302	41646.9	17014.9	183.258	19.3215	14.5498	63172.7	34.7774	8914.58	335.945
NM62	2011	WW	10.7164	14997.2	11.9849	47.8332	340.292	45516.2	18313.8	179.905	15.7369	14.0073	63713.6	34.0637	8388.54	287.21
NM62	2012	WL	10.4798	15893.1	11.8815	55.948	318.274	34212.8	15868.8	100.676	18.7363	14.4803	57043.2	27.9133	15243.5	293.14
NM62	2012	WW	10.4666	13515.6	11.6759	46.568	280.651	38082.1	17167.7	97.3233	15.1517	13.9378	56957.2	27.1996	14717.4	244.405
NM63	2010	WL	10.6219	11664.2	11.8854	59.1529	255.913	49656.6	19204.8	85.2474	21.0151	14.1428	35097.8	28.3689	18532.1	235.807
NM63	2010	WW	10.4924	10516.4	11.9501	56.4668	234.313	52011.8	20452.1	86.0108	19.1505	13.5139	36710.9	27.9017	18864.1	228.738
NM63	2011	WL	10.923	13942.4	12.9712	62.5549	291.004	38963.1	14829.2	153.015	20.1865	14.2471	57816.8	28.3299	9852.41	242.614
NM63	2011	WW	10.7935	12794.6	13.0358	59.8688	287.004	41318.4	16076.6	153.778	18.3219	13.6182	59934.4	27.8627	10184.4	235.544
NM63	2012	WL	10.6731	12850.3	12.1455	57.0092	277.646	34228.3	14418.9	82.8492	19.6447	14.1504	53547.8	21.4658	16096.8	235.304
NM63	2012	WW	10.5437	11702.5	12.2101	54.3231	254.984	36583.5	15666.3	83.6126	17.7801	13.5215	56859.4	20.9986	16428.8	228.235
NM64	2010	WL	10.4593	9608.75	11.568	61.6233	340.376	51645.6	19691.3	98.9355	20.6466	14.8229	35813.5	32.2854	19814.8	269.967
NM64	2010	WW	10.3966	8518.66	12.1152	56.3783	308.435	51240.2	22542.8	94.9563	18.5732	15.2784	42578.9	27.6702	17908.6	272.164
NM64	2011	WL	10.7604	11600.5	12.7642	61.1505	387.772	42091.4	15368.3	159.228	20.5782	14.8746	57460.7	32.2464	11274.7	269.608
NM64	2011	WW	10.6976	10510.4	13.3114	55.9055	369.762	41685.9	18219.7	155.249	18.5048	15.3301	64336	27.6312	9368.52	271.805
NM64	2012	WL	10.5106	10913.3	11.9092	59.6754	358.184	36360.1	15240.1	91.9195	18.9091	14.8847	54201	25.3823	16680.5	286.532
NM64	2012	WW	10.4478	9823.18	12.4565	54.4303	337.467	35954.7	18091.6	87.9404	16.8357	15.3403	61436.7	20.7671	14774.3	288.729
NM65	2010	WL	10.3784	11059.2	11.7141	73.4436	300.324	59808.3	20378.5	95.7532	20.3296	14.0834	38333.1	36.6817	18554.5	291.28
NM65	2010	WW	10.3646	12090.4	11.855	72.9884	285.041	59205.8	21063.9	97.3028	18.58	14.0169	37367.1	33.0565	17488.5	258.107
NM65	2011	WL	10.6795	13669.8	12.707	73.5498	379.497	52336.5	17018.6	170.97	19.9787	14.1615	63648.4	36.6427	10541.2	317.486
NM65	2011	WW	10.6657	14701	12.8479	73.0946	358.768	51733.9	17704	172.519	18.2291	14.095	61330.5	33.0175	9475.24	284.312
NM65	2012	WL	10.4297	13267	11.8129	68.8211	343.841	44191.1	15958.8	100.851	19.2725	13.9575	57394.7	29.7786	16651.3	295.586
NM65	2012	WW	10.4158	14298.2	11.9538	68.366	295.056	43588.6	16644.2	102.4	17.5228	13.891	55876.1	26.1534	15585.3	262.413
NM66	2010	WL	10.4706	12422.3	11.8406	62.7778	260.213	50897.5	19462.6	98.118	18.8294	13.6407	36899.2	29.8437	19127.5	234.87
NM66	2010	WW	10.4299	12952.2	12.2324	67.0091	284.333	53129.9	21767.6	108.921	17.1211	13.9983	45034.5	26.9805	18644.7	256.201
NM66	2011	WL	10.7717	15184.3	13.1502	58.3389	299.994	42448.4	15388	166.973	18.9325	13.7148	60984.1	29.8047	10507.3	242.262
NM66	2011	WW	10.7309	15714.2	13.542	62.5702	356.551	44680.9	17693.1	177.776	17.2242	14.0725	68944.1	26.9416	10024.5	263.593
NM66	2012	WL	10.5219	14364.1	12.2662	56.3488	275.505	36224.4	14958	98.2939	18.0898	13.8088	56039.2	22.9406	16512.7	238.208
NM66	2012	WW	10.4811	14894	12.658	60.5802	299.72	38456.8	17263	109.097	16.3814	14.1664	63406.8	20.0775	16029.9	259.539
NM67	2010	WL	10.6189	8531.94	11.6011	90.1274	273.441	60754.1	21785.1	112.929	21.4057	13.2789	36168.9	34.0925	19700.8	264.583
NM67	2010	WW	10.5969	7799.79	11.8422	78.2622	240.694	63477.3	20824.8	101.451	18.9779	13.0833	38659.1	31.7461	18174.2	219.052
NM67	2011	WL	10.9199	11865.4	12.7275	90.5539	296.939	49920.5	17606.3	185.72	20.6642	13.5046	60276	34.0535	10931.2	261.03
NM67	2011	WW	10.8979	11133.2	12.9685	78.6888	282.989	52643.7	16645.9	174.242	18.2364	13.309	62251.9	31.7071	9404.68	215.5
NM67	2012	WL	10.6701	10813.6	11.835	86.3158	271.934	44401.9	16921.4	116.565	19.3115	13.4643	53426.7	27.1894	16566.9	258.941
NM67	2012	WW	10.6481	10081.4	12.076	74.4506	242.865	47125.1	15961	105.087	16.8837	13.2687	57302.6	24.843	15040.4	213.41
NM68	2010	WL	10.529	10036.3	11.7618	51.9679	232.88	54656.4	16469.8	84.0086	17.4256	13.9263	30005.9	31.3448	17965.1	201.38
NM68	2010	WW	10.4343	9149.44	11.6341	46.0687	254.579	60973.5	17825.8	86.2686	17.1733	13.5531	32536.5	30.0236	17599.7	204.802
NM68	2011	WL	10.8301	11852.3	12.5815	51.7927	263.544	47803.5	13430.7	150.292	18.362	13.911	53387.8	31.3059	10098.4	188.71
NM68	2011	WW	10.7353	10965.4	12.4538	45.8934	299.002	54120.7	14786.8	152.552	18.1097	13.5378	57699.5	29.9846	9732.99	192.132
NM68	2012	WL	10.5803	10781.2	11.8552	46.5408	261.843	40929.9	12248.9	85.4121	16.5869	14.2304	47916.9	24.4417	15232.7	195.259
NM68	2012	WW	10.4855	9894.35	11.7275	40.6415	250.518	47247	13604.9	87.672	16.3345	13.8571	53584.8	23.1205	14867.3	198.681
NM69	2010	WL	10.4126	12053.5	11.6071	59.08	339.899	48551.9	22139.8	103.458	22.1953	14.6136	41899.7	33.0237	19765	317.684
NM69	2010	WW	10.435	11943.5	11.7212	57.7123	271.651	49829.9	23180.4	95.1481	18.9552	14.531	43632.9	30.7247	18421.4	307.399
NM69	2011	WL	10.7137	14174	12.3533	61.33	374.258	40432.4	18013.8	170.468	21.7282	14.6485	64603.3	32.9847	11470.8	317.007
NM69	2011	WW	10.736	14064	12.4674	59.9624	323.744	41710.4	19054.4	162.158	18.4881	14.566	67385.1	30.6857	10127.1	306.722
NM69	2012	WL	10.4639	13463.1	11.9487	57.192	342.293	34909.8	17586.1	102.985	20.6775	14.5906	60603.5	26.1206	17089.1	309.181
NM69	2012	WW	10.4862	13353.1	12.0628	55.8243	279.208	36187.8	18626.7	94.6756	17.4374	14.5081	62496.7	23.8216	15745.4	298.897
NM70	2010	WL	10.4107	9701.81	11.3583	49.5782	254.569	51824.4	18217.7	77.7962	19.4231	12.634	30345.8	30.4511	18980.8	235.074
NM70	2010	WW	10.4534	7793.07	11.4189	43.2723	217.669	54846.7	19868.1	72.271	17.239	12.2652	33157.2	27.0732	17144.9	216.82
NM70	2011	WL	10.7117	12141.7	12.1713	46.8852	301.988	43313.6	14129.1	144.571	19.4842	12.7223	53443.1	30.4121	10427.5	237.22
NM70	2011	WW	10.7545	10233	12.2319	40.5794	260.185	46336	15779.4	139.046	17.3001	12.3535	56235.1	27.0342	8591.57	218.965
NM70	2012	WL	10.4619	11160.1	11.4981	44.2869	279.438	35712.3	13996.2	78.2107	17.7766	12.8259	49077.2	23.548	16425.9	249.464
NM70	2012	WW	10.5047	9251.35	11.5587	37.981	241.58	38734.7	15646.5	72.6855	15.5924	12.4571	53025.4	20.1701	14590	231.21
NM71	2010	WL	10.7616	9353.47	11.2397	89.5205	247.45	49344.1	18118.9	84.5588	19.0473	12.8211	34450.2	31.2239	17081	267.473
NM71	2010	WW	10.4744	7137.19	11.6831	82.6528	250.568	50836	21749.8	93.3905	16.9257	12.6145	39410.9	28.403	16559.2	282.415
NM71	2011	WL	11.0626	11991.5	12.3261	86.091	296.375	41705.7	13456.4	151.859	19.3792	12.8235	57301.1	31.1849	8943.78	278.093
NM71	2011	WW	10.7754	9775.23	12.7695	79.2233	338.56	43197.5	17087.4	160.691	17.2576	12.617	63435.5	28.364	8421.98	293.034
NM71	2012	WL	10.8128	11133.7	11.4912	82.0308	259.311	34843.3	13095.3	75.5095	17.6249	12.9067	51834.9	24.3208	14427.3	252.441
NM71	2012	WW	10.5256	8917.38	11.9346	75.1631	261.234	36335.2	16726.3	84.3412	15.5032	12.7002	58447.3	21.4999	13905.5	267.383
NM72	2010	WL	10.5372	9885.19	11.3218	77.5804	260.225	57329.4	16645.8	64.2434	18.1733	12.6016	36350.8	28.9776	20839.9	218.673
NM72	2010	WW	10.4304	8611.69	11.1257	69.4675	217.429	61140.4	17745.6	64.2111	16.7903	12.2484	37461.3	27.9541	17530.9	189.915
NM72	2011	WL	10.8383	11775.6	12.3185	78.5186	322.691	49528.2	12619.1	133.686	18.9869	12.5619	59955.7	28.9386	11721.8	213.61
NM72	2011	WW	10.7315	10502	12.1225	70.4057	251.771	53339.2	13718.9	133.654	17.604	12.2086	59411.6	27.9151	8412.87	184.852
NM72	2012	WL	10.5885	10924.8	11.6887	76.2859	280.766	42729.6	12278.4	64.3423	17.8023	12.6316	53331.4	22.0745	18090.1	201.745
NM72	2012	WW	10.4817	9651.29	11.4927	68.173	238.675	46540.6	13378.2	64.3101	16.4194	12.2783	57162	21.051	14781.1	172.988
NM73	2010	WL	10.3771	10308.9	11.0585	72.1275	352.99	53653.9	20360.3	92.1503	18.8253	13.8271	38856.2	30.9047	18447.4	288.037
NM73	2010	WW	10.3984	8623.43	11.2606	60.5795	306.557	53628.2	22085.7	94.4855	18.2027	13.9845	39422.7	28.7459	17692.4	262.084
NM73	2011	WL	10.6782	12395.4	12.1778	76.9339	392.91	46627.5	16057.7	162.02	18.8838	13.7489	59858.9	30.8657	10557.5	283.104
NM73	2011	WW	10.6994	10709.9	12.3798	65.3859	397.695	46601.8	17783	164.355	18.2613	13.9063	65097.5	28.7069	9802.46	257.151
NM73	2012	WL	10.4284	12179.5	11.5967	70.0313	358.855	39876.1	15751.6	90.1779	17.8488	13.6834	56318.1	24.0016	16214.7	272.233
NM73	2012	WW	10.4496	10494	11.7987	58.4833	358.416	39850.4	17477	92.5131	17.2262	13.8408	59690.3	21.8428	15459.7	246.279
NM74	2010	WL	10.6085	10842.8	11.9924	54.7916	263.243	53325.1	15054.5	85.8473	20.5486	14.2692	30232.9	31.4077	19096.5	213.977
NM74	2010	WW	10.4809	9275.49	12.1103	53.7119	256.626	55117.6	17325.3	84.0507	18.4351	14.0076	34962.3	30.3603	19835.1	189.717
NM74	2011	WL	10.9096	13580.7	12.8898	51.5766	280.411	45864.4	10338.8	152.802	20.5492	14.1524	54977.3	31.3688	10206.6	201.053
NM74	2011	WW	10.7819	12013.4	13.0078	50.4969	309.984	47656.9	12609.5	151.005	18.4357	13.8909	57087.8	30.3213	10945.2	176.793
NM74	2012	WL	10.6598	12306.7	12.2593	49.5084	261.906	38114.7	9736.64	80.1945	19.4426	13.9671	50554.4	24.5046	15939.1	196.263
NM74	2012	WW	10.5321	10739.4	12.3773	48.4287	252.275	39907.2	12007.3	78.398	17.3292	13.7055	51300.6	23.4572	16677.7	172.003
NM75	2010	WL	10.3534	11816.3	11.4822	54.3332	282.81	52713.5	19313.1	84.3789	19.7852	13.7926	36199.1	34.6321	17746.8	291.496
NM75	2010	WW	10.4069	11137.8	11.6544	46.202	243.924	52337.7	18547	76.2438	18.2285	13.3149	33388.4	29.6606	17533	213.031
NM75	2011	WL	10.6545	14407.9	12.5843	58.961	372.084	46031.9	16129.8	154.482	20.0297	14.027	61424	34.5931	9619.26	343.007
NM75	2011	WW	10.708	13729.4	12.7565	50.8299	307.898	45656.1	15363.6	146.347	18.473	13.5494	58573	29.6217	9405.48	264.542
NM75	2012	WL	10.4047	13736.2	11.7774	52.4324	306.195	37867.6	15479.5	83.303	18.255	14.0545	55266.9	27.729	15232.5	316.648
NM75	2012	WW	10.4582	13057.7	11.9497	44.3013	264.057	37491.8	14713.3	75.168	16.6983	13.5769	52068.4	22.7575	15018.7	238.182
NM76	2010	WL	10.5473	10024.5	12.3079	61.6991	241.672	54926.8	17303.4	84.0638	21.5265	14.3571	33251.3	32.4101	18590.9	260.616
NM76	2010	WW	10.5565	10093	12.081	55.9932	236.628	51564.7	20037.6	90.9904	17.9529	13.8359	37498.6	29.7318	17541.4	243.373
NM76	2011	WL	10.8484	11302	13.2317	55.567	263.392	46437.7	12800.3	145.324	20.8043	14.3665	55754.2	32.3711	9701.79	236.494
NM76	2011	WW	10.8576	11370.5	13.0048	49.8611	227.595	43075.6	15534.5	152.25	17.2307	13.8452	57558.2	29.6929	8652.33	219.251
NM76	2012	WL	10.5986	11483.1	12.3994	52.9792	242.295	39330.3	11876.5	74.5369	20.0559	14.2415	51856.2	25.507	15241.7	236.849
NM76	2012	WW	10.6078	11551.5	12.1725	47.2734	216.302	35968.2	14610.7	81.4634	16.4823	13.7202	53608.9	22.8287	14192.3	219.606
NM77	2010	WL	10.4782	12313.3	11.7332	76.8162	291.293	57384	19456.8	88.7409	20.7004	14.6736	39683.3	32.2088	19391.1	297.359
NM77	2010	WW	10.4441	12107.7	11.2369	81.7102	268.956	56869.3	20465	91.2644	19.9269	13.8775	44046.8	30.0488	20348.4	272.298
NM77	2011	WL	10.7793	14231.6	12.7274	76.6824	366.025	49076.4	15241.5	160.824	19.7	14.4924	63860.8	32.1698	9824.58	281.067
NM77	2011	WW	10.7452	14026.1	12.2311	81.5764	296.603	48561.6	16249.8	163.348	18.9265	13.6963	64660.7	30.0098	10781.9	256.006
NM77	2012	WL	10.5295	13700.3	11.9404	73.4417	313.715	43360.3	14863.5	91.6358	19.602	14.861	58597.3	25.3057	16687.9	287.222
NM77	2012	WW	10.4954	13494.8	11.4441	78.3357	285.294	42845.5	15871.8	94.1593	18.8286	14.0649	62127.9	23.1457	17645.2	262.161
NM78	2010	WL	10.4662	10540.3	11.6279	61.5574	251.864	52547.8	19417.1	94.3479	19.9205	14.3565	35151.7	34.2935	19324.8	252.225
NM78	2010	WW	10.4599	10726.8	11.8774	58.283	258.646	56670	20582	91.8643	18.8898	14.0497	39213.7	32.0521	18464.4	247.223
NM78	2011	WL	10.7673	12979.8	12.4492	67.3582	268.661	43930.1	15450.9	163.006	19.594	14.2388	57611.5	34.2545	11300.7	255.653
NM78	2011	WW	10.7609	13166.4	12.6987	64.0838	334.006	48052.3	16615.8	160.523	18.5634	13.9319	61976.8	32.0131	10440.2	250.651
NM78	2012	WL	10.5175	11763.1	11.7305	54.6783	268.42	37334.9	15112.9	90.9567	18.4122	14.3187	54210	27.3904	16823.7	250.935
NM78	2012	WW	10.5111	11949.7	11.98	51.4039	258.568	41457.1	16277.8	88.4732	17.3815	14.0119	57936.4	25.149	15963.2	245.933
NM79	2010	WL	10.6522	9737.78	11.4865	48.3104	202.918	56595.7	18063.3	81.1316	18.9263	13.8612	34773.6	32.3516	20466.2	187.751
NM79	2010	WW	10.4564	7708.86	11.3051	41.1118	191.548	59174.6	19840.4	77.6512	17.2592	13.0928	36315.9	28.0834	20432.6	169.583
NM79	2011	WL	10.9532	12046.1	12.2364	42.4394	226.649	47698.9	13761.8	155.814	18.5712	13.7821	56338.9	32.3127	12349.1	169.996
NM79	2011	WW	10.7575	10017.2	12.055	35.2408	225.948	50277.8	15538.8	152.334	16.904	13.0137	60539	28.0445	12315.6	151.827
NM79	2012	WL	10.7034	11633.4	11.7527	43.704	226.229	40498.8	12832.1	84.5149	18.4524	13.7229	53005.3	25.4485	18130.3	176.104
NM79	2012	WW	10.5077	9604.49	11.5714	36.5054	218.903	43077.7	14609.1	81.0345	16.7852	12.9545	52522.3	21.1804	18096.7	157.935
NM80	2010	WL	10.3784	8465.5	11.7218	56.1045	202.787	53584	18911.7	80.7411	21.5423	13.6616	34727.6	30.2097	18517.5	224.51
NM80	2010	WW	10.3538	9987.54	11.6998	48.1507	183.028	53294.9	20063.4	75.2538	17.7893	13.435	34666.2	25.8687	16905.9	207.037
NM80	2011	WL	10.6795	9476.3	12.6826	53.9045	234.168	46889.1	14703.5	145.227	21.5083	13.5766	57599.1	30.1707	10177.6	209.732
NM80	2011	WW	10.6548	10998.3	12.6605	45.9506	225.128	46600	15855.2	139.74	17.7553	13.35	58551.9	25.8297	8565.95	192.258
NM80	2012	WL	10.4297	9982.56	11.8268	47.4395	194.432	39093.6	14199.5	77.5271	19.7174	13.3825	52755.4	23.3066	15776	194.89
NM80	2012	WW	10.405	11504.6	11.8048	39.4856	180.806	38804.5	15351.2	72.0398	15.9645	13.1559	51244.9	18.9656	14164.4	177.417
NM81	2010	WL	10.393	10885.8	11.6189	67.7755	260.996	53413.5	19069.7	83.7566	20.6242	13.9236	34672.5	31.3024	19254.7	243.224
NM81	2010	WW	10.3228	7857.03	11.7286	66.432	236.671	55561	21033.3	78.7178	16.8317	13.727	36888.1	29.9507	16753.1	237.351
NM81	2011	WL	10.6941	12728.8	12.4666	67.9659	294.254	44157.7	14599.5	150.419	20.0438	13.8738	55509.7	31.2634	11026.1	235.282
NM81	2011	WW	10.6239	9700.06	12.5762	66.6224	284.017	46305.2	16563.2	145.38	16.2513	13.6772	58025.6	29.9117	8524.56	229.408
NM81	2012	WL	10.4443	12608.7	11.6959	65.9083	265.451	37626.9	14277.2	81.6732	19.4618	13.9157	51947.8	24.3993	17023.4	230.336
NM81	2012	WW	10.374	9579.97	11.8055	64.5648	278.491	39774.4	16240.8	76.6344	15.6693	13.7191	54660.4	23.0476	14521.9	224.463
NM82	2010	WL	10.5631	9075.79	12.0896	62.8956	310.322	55037.3	19842.7	105.835	19.4777	13.9304	38194.6	30.5256	18314.2	299.36
NM82	2010	WW	10.4524	8119.69	12.2483	59.6884	262.362	51867.6	20531.1	98.7463	18.0576	13.1829	36911.4	28.3687	18646.4	268.698
NM82	2011	WL	10.8642	10919	13.3086	59.4138	340.565	45808.3	15957.5	169.819	18.6495	14.1473	59468.4	30.4866	9389.97	297.597
NM82	2011	WW	10.7534	9962.92	13.4674	56.2066	325.078	42638.6	16646	162.73	17.2294	13.3998	61200.6	28.3297	9722.13	266.936
NM82	2012	WL	10.6144	10139	12.5248	56.7704	297.289	40206.1	15177.7	99.3728	17.987	14.1212	55833.2	23.6225	15589.9	287.288
NM82	2012	WW	10.5036	9182.91	12.6835	53.5632	297.333	37036.4	15866.1	92.2838	16.5669	13.3737	57493.4	21.4656	15922	256.627
NM83	2010	WL	10.3609	9913.11	11.5577	57.5243	259.286	51967.6	19990	77.5895	20.7304	13.8203	37781.2	30.7652	19929	262.384
NM83	2010	WW	10.3601	12411.8	11.543	53.0663	238.775	52833.5	20591.1	75.9533	17.8311	13.4531	39363.3	28.1274	19060	263.795
NM83	2011	WL	10.662	12593.3	12.2868	52.9152	266.371	42947.6	15618	147.162	19.9662	14.0436	60793.2	30.7262	11526.5	257.594
NM83	2011	WW	10.6612	15092	12.2722	48.4572	282.23	43813.4	16219.1	145.526	17.0668	13.6764	62347.2	28.0884	10657.5	259.005
NM83	2012	WL	10.4122	11694.6	11.651	51.4424	234.744	36865.5	14677.3	75.7691	18.8616	13.8155	56023.1	23.8621	17285.9	242.971
NM83	2012	WW	10.4114	14193.3	11.6363	46.9844	237.714	37731.4	15278.4	74.1329	15.9622	13.4484	55563	21.2243	16416.8	244.382
NM84	2010	WL	10.4542	8565.94	11.8047	53.285	209.16	46539.7	16735.6	74.5626	19.5524	13.8688	33799.8	31.4141	18831.8	274.772
NM84	2010	WW	10.4781	9492.19	12.556	45.5886	240.387	51228.2	17818.6	74.3134	19.4132	14.4911	40350.7	28.0429	17975	261.624
NM84	2011	WL	10.7553	10311.1	12.7366	48.8676	256.594	37428	12410.2	135.076	18.6072	13.5871	58915.4	31.3751	9715.01	266.447
NM84	2011	WW	10.7792	11237.4	13.4879	41.1712	263.824	42116.5	13493.2	134.827	18.4681	14.2093	61177.9	28.004	8858.2	253.299
NM84	2012	WL	10.5055	9825.2	11.8841	46.9816	208.296	31492.3	12069.7	66.3245	17.5611	13.5397	53319.5	24.511	15558.2	259.153
NM84	2012	WW	10.5294	10751.5	12.6354	39.2852	225.856	36180.9	13152.7	66.0753	17.4219	14.1619	58867.2	21.1399	14701.4	246.005
NM85	2010	WL	10.3897	14514.2	11.391	61.1302	304.306	52052	19713	101.802	21.0254	13.0876	40146	27.1868	18454.9	298.151
NM85	2010	WW	10.3592	12931	11.4714	54.3643	270.958	51284.7	22357.8	96.8559	17.8051	12.9116	39194.5	25.2872	17180.8	260.684
NM85	2011	WL	10.6908	16649.3	12.3174	56.6369	365.606	43611.2	15021.8	168.418	21.2741	12.9665	61868.7	27.1479	9836.6	292.356
NM85	2011	WW	10.6602	15066.1	12.3978	49.871	314.286	42843.9	17666.6	163.471	18.0538	12.7906	58789.7	25.2482	8562.44	254.889
NM85	2012	WL	10.441	16185.5	11.4571	52.6215	310.272	36802.3	14368.4	96.9725	19.2812	13.1865	57724.4	20.2838	15460.7	281.747
NM85	2012	WW	10.4104	14602.3	11.5375	45.8556	268.884	36035.1	17013.2	92.0263	16.0608	13.0106	55256.8	18.3841	14186.6	244.28
NM86	2010	WL	10.3286	15191.7	11.753	81.2726	362.508	55746.4	20088.1	124.66	18.1015	14.7065	34323.2	33.0697	17590.4	339.728
NM86	2010	WW	10.3281	14443.4	12.1445	79.1902	357.665	56855.6	21034.3	125.407	16.2767	14.3779	39522.9	30.4081	17274.5	314.406
NM86	2011	WL	10.6296	17919	13.0735	79.0613	451.239	48844.1	16169.4	203.419	18.685	14.9621	57560.7	33.0308	9727.14	361.103
NM86	2011	WW	10.6291	17170.7	13.465	76.979	425.616	49953.4	17115.7	204.166	16.8602	14.6336	62290.4	30.3691	9411.27	335.781
NM86	2012	WL	10.3798	16092.6	12.0285	74.7304	401.581	40877.9	15978.2	119.583	16.8908	15.0178	53497.3	26.1666	15369.4	332.268
NM86	2012	WW	10.3793	15344.2	12.4201	72.648	367.491	41987.2	16924.5	120.33	15.066	14.6893	56219.8	23.505	15053.5	306.947
NM87	2010	WL	10.4147	13495.2	12.1969	64.1914	360.029	57473.9	22932.7	107.184	19.7803	14.8582	43400.9	32.5428	19230.7	313.747
NM87	2010	WW	10.4079	12108.8	11.4917	53.4581	289.694	59460.1	23174.6	94.9717	19.6012	15.1342	41225.7	29.6148	18428.7	264.411
NM87	2011	WL	10.7158	16050.7	13.3857	65.4409	470.202	52396	18814.6	179.75	19.845	14.7307	65397.5	32.5038	11084.7	325.142
NM87	2011	WW	10.709	14664.3	12.6804	54.7077	383.012	54382.3	19056.5	167.538	19.6659	15.0067	64558.3	29.5758	10282.7	275.806
NM87	2012	WL	10.466	15362.9	12.2278	61.5024	396.977	43871.9	19478.6	110.413	17.7858	15.1683	62910.6	25.6397	16436	319.422
NM87	2012	WW	10.4592	13976.5	11.5225	50.7692	326.884	45858.1	19720.5	98.2012	17.6067	15.4443	62345.1	22.7117	15634	270.087
NM88	2010	WL	10.7051	10826.7	11.9713	63.364	263.546	57286.7	18550.4	98.8441	21.4346	12.8674	36324.1	33.6097	19836.2	244.791
NM88	2010	WW	10.5546	10036.7	12.0581	56.3845	225.955	55866.9	19693.2	97.5467	19.5623	12.5836	39457.9	32.8388	19301.8	229.248
NM88	2011	WL	11.0061	13273.9	12.7778	59.4987	277.341	48771.6	13992.8	165.864	20.5133	13.0709	59201.8	33.5707	11367.6	250.634
NM88	2011	WW	10.8557	12483.9	12.8645	52.5192	293.339	47351.8	15135.6	164.566	18.641	12.7871	62369.7	32.7999	10833.2	235.091
NM88	2012	WL	10.7563	12899.8	12.2769	58.2013	271.818	42374.3	13954.6	104.54	19.3331	12.9651	53797.6	26.7066	17002.5	250.354
NM88	2012	WW	10.6059	12109.7	12.3637	51.2218	246.345	40954.5	15097.5	103.243	17.4608	12.6813	56910.5	25.9357	16468.1	234.81
NM89	2010	WL	10.409	11003.4	11.2613	58.5072	331.448	47895.1	21660.5	90.3848	21.4873	13.8002	35512	32.114	21230.5	272.73
NM89	2010	WW	10.3967	10576.6	11.6753	56.4479	317.228	50286.1	24108.2	95.9238	17.863	14.3027	42874.6	29.4966	18890.5	285.422
NM89	2011	WL	10.71	12335.5	11.8989	61.2586	379.054	40660.8	16694.3	162.739	21.7507	13.6522	60073.1	32.075	12056.5	281.718
NM89	2011	WW	10.6977	11908.8	12.3129	59.1994	358.084	43051.8	19142	168.278	18.1264	14.1547	62933.9	29.4577	9716.45	294.41
NM89	2012	WL	10.4602	11131	11.3174	56.1423	340.497	34876.3	16726.8	90.0861	19.2572	13.721	54293	25.2109	17836.7	281.181
NM89	2012	WW	10.4479	10704.3	11.7314	54.0831	321.435	37267.3	19174.5	95.6251	15.6329	14.2236	60744.4	22.5935	15496.6	293.873
NM90	2010	WL	10.3946	13210.4	11.7558	73.5676	345.509	55109.7	21435.4	119.656	20.2545	14.8595	40520	33.5894	18177.7	331.953
NM90	2010	WW	10.3792	11288.1	11.5629	64.6317	279.952	53915.5	22597.2	110.79	18.4664	14.266	41321.5	31.8204	18782.9	258.205
NM90	2011	WL	10.6956	15485.1	12.7952	73.2175	447.621	46566.3	17475.3	189.95	20.2495	15.3	63946.5	33.5505	9875.2	334.053
NM90	2011	WW	10.6803	13562.8	12.6023	64.2816	311.082	45372.1	18637	181.084	18.4614	14.7064	61322.9	31.7814	10480.4	260.305
NM90	2012	WL	10.4458	15256.7	11.8921	67.7833	382.578	39953.5	17279.5	120.692	19.5766	14.8333	56381.5	26.6864	15878.8	324.193
NM90	2012	WW	10.4304	13334.4	11.6992	58.8474	277.837	38759.3	18441.3	111.827	17.7884	14.2398	59634.6	24.9173	16484	250.444
NM91	2010	WL	10.4512	9855.59	11.5067	64.1963	273.477	58761.7	19559	101.766	19.3498	13.2759	32535.5	36.4867	17174.4	290.211
NM91	2010	WW	10.4051	8634.61	11.8691	62.5946	278.166	60922.7	21848	105.244	16.2316	13.4918	32971.3	32.8709	16580.9	290.078
NM91	2011	WL	10.7523	12542.3	12.5243	57.1279	325.032	51777.9	15064.9	179.919	19.2436	13.3141	55662.8	36.4478	8551.24	258.966
NM91	2011	WW	10.7062	11321.3	12.8867	55.5261	286.044	53939	17353.8	183.397	16.1254	13.53	55703.6	32.8319	7957.68	258.833
NM91	2012	WL	10.5025	12489.3	11.9643	55.9957	288.275	44639.2	14878.3	110.782	18.7367	13.6441	49308.2	29.5836	13628	272.517
NM91	2012	WW	10.4564	11268.3	12.3267	54.394	283.17	46800.3	17167.3	114.261	15.6185	13.86	51803.2	25.9678	13034.4	272.384
NM92	2010	WL	10.5885	9992.06	11.768	69.5643	311.954	56794.3	17626.8	104.592	22.995	13.7564	33062.7	32.9674	20980.2	304.779
NM92	2010	WW	10.4639	10547.3	11.5775	58.543	297.464	57003.3	19330.7	89.5304	19.6472	13.3706	37034.5	28.9417	18773	274.88
NM92	2011	WL	10.8896	12567	12.833	66.1728	358.487	50483.4	13126.8	176.714	22.278	13.6067	56479.8	32.9284	12033.4	287.254
NM92	2011	WW	10.7649	13122.3	12.6425	55.1515	332.716	50692.4	14830.8	161.653	18.9301	13.2209	59278.3	28.9028	9826.26	257.355
NM92	2012	WL	10.6398	12267.6	12.1866	60.1212	321.338	45933.3	12376.5	108.52	20.8927	13.457	52712.7	26.0643	17453	261.185
NM92	2012	WW	10.5151	12822.8	11.9962	49.0999	284.286	46142.3	14080.5	93.4587	17.5448	13.0712	54337.9	22.0386	15245.8	231.286
NM93	2010	WL	10.4295	15116.3	11.5359	63.4812	323.91	48540.8	22199.6	108.229	20.0517	14.668	43542.2	30.7828	18205.3	327.025
NM93	2010	WW	10.4844	12646.3	11.7412	60.4078	309.626	50799.5	23279.5	104.859	19.4599	14.4071	45306.7	28.428	18464.2	303.645
NM93	2011	WL	10.7306	17769.7	12.5391	61.6848	364.186	39513.9	17030.5	173.448	18.9177	14.4188	64579.5	30.7438	9215.52	317.895
NM93	2011	WW	10.7854	15299.8	12.7444	58.6113	339.673	41772.6	18110.4	170.078	18.3258	14.1579	66746.1	28.389	9474.38	294.515
NM93	2012	WL	10.4807	17230	11.8332	60.8387	359.712	33305.4	17652.9	108.706	18.4252	14.5213	61371.8	23.8797	15271.9	335.257
NM93	2012	WW	10.5356	14760	12.0385	57.7653	308.642	35564	18732.8	105.336	17.8333	14.2604	63229	21.5249	15530.8	311.877
NM94	2010	WL	10.3868	13970.1	12.1879	59.0089	199.024	50324.2	17433	88.9821	17.8838	13.8526	30658.3	31.5187	15691.4	270.236
NM94	2010	WW	10.3647	11933.5	12.2965	50.0495	184.475	50867.1	19067.8	83.4835	16.1528	13.3967	31347.9	29.6989	15414.6	221.428
NM94	2011	WL	10.6878	16800.8	13.4318	55.5933	252.095	41829	13915.5	161.813	17.4766	13.7932	54588.1	31.4797	7360.32	284.205
NM94	2011	WW	10.6658	14764.2	13.5404	46.6339	255.165	42371.9	15550.2	156.315	15.7456	13.3373	55435.4	29.6599	7083.55	235.397
NM94	2012	WL	10.438	16161.5	12.6881	52.9732	223.827	35038.2	12814.1	85.5741	17.0328	13.7756	48344.9	24.6156	13413.4	257.615
NM94	2012	WW	10.4159	14124.9	12.7967	44.0138	190.06	35581.2	14448.8	80.0755	15.3019	13.3197	50792.9	22.7958	13136.6	208.806
NM95	2010	WL	10.4812	13276.9	11.5131	77.2411	351.446	56316.6	20424.5	117.367	20.0539	15.2706	39813.7	34.33	19948	314.403
NM95	2010	WW	10.3766	14571.5	11.359	75.3165	361.53	49740.5	23705	139.522	17.5777	15.0611	42518.5	33.3505	17839.5	328.539
NM95	2011	WL	10.7823	14606.9	12.5437	70.4339	423.464	47693.7	17005.7	181.258	20.0125	15.047	63844.3	34.291	11641.6	304.378
NM95	2011	WW	10.6776	15901.4	12.3897	68.5093	403.832	41117.7	20286.2	203.414	17.5364	14.8375	63990.6	33.3115	9533.07	318.515
NM95	2012	WL	10.5325	15162	11.9768	69.0986	382.251	43120.5	16323.9	118.71	19.654	15.4357	58027.8	27.4269	17428	304.777
NM95	2012	WW	10.4278	16456.6	11.8228	67.174	399.123	36544.5	19604.4	140.866	17.1779	15.2262	60234.9	26.4474	15319.5	318.914
NM96	2010	WL	10.5184	16264.8	11.4485	60.9499	295.271	60035.7	20571.3	126.049	22.8614	13.3996	35163.3	34.1767	19110.8	286.562
NM96	2010	WW	10.3944	14224.1	11.3611	52.7137	228.896	57458.1	20484	116.695	18.8448	13.3221	37369.9	31.2051	18084.3	252.435
NM96	2011	WL	10.8194	18251.9	12.3913	58.5636	333.554	51415	16826.2	190.125	21.6708	13.3784	55764.2	34.1377	10394.4	264.864
NM96	2011	WW	10.6954	16211.1	12.3039	50.3273	240.112	48837.5	16738.9	180.771	17.6542	13.301	60862	31.1661	9367.91	230.737
NM96	2012	WL	10.5696	17477.8	11.6606	54.6669	290.832	47033.2	16010.6	119.448	21.1787	13.1524	54439.2	27.2736	16305.4	260.016
NM96	2012	WW	10.4456	15437	11.5732	46.4307	228.781	44455.6	15923.3	110.095	17.1621	13.075	54367.8	24.302	15278.9	225.889
NM97	2010	WL	10.5554	15195.8	12.3302	68.7592	393.887	60440.3	20384.7	126.612	19.5887	14.6603	44136.2	32.245	20531	340.916
NM97	2010	WW	10.4431	14350.7	11.9667	62.1305	328.271	58006.7	20507.1	120.009	19.2313	14.6295	42569.1	29.1103	19111.8	304.329
NM97	2011	WL	10.8564	17777.8	13.5728	65.4043	485.67	53303.3	16555.9	202.964	20.5266	14.681	65958.4	32.2061	11887.9	347.818
NM97	2011	WW	10.7441	16932.7	13.2094	58.7756	371.344	50869.7	16678.3	196.36	20.1692	14.6502	65580.9	29.0713	10468.6	311.231
NM97	2012	WL	10.6066	17450.7	12.7517	63.3237	401.729	48402.1	15752.7	127.315	19.0986	14.4289	62654.8	25.3419	18142.3	331.505
NM97	2012	WW	10.4943	16605.6	12.3882	56.695	365.34	45968.5	15875	120.712	18.7412	14.3981	63741.3	22.2072	16723	294.918
NM98	2010	WL	10.3674	11018.9	11.5546	54.2642	237.824	56034.5	19565.4	96.9218	19.119	14.7531	35535.8	34.976	17613.6	262.227
NM98	2010	WW	10.3455	11319.2	11.4813	52.2925	242.388	57943.2	20306.1	95.0692	17.4722	14.6401	38577.6	32.2131	17716.6	278.052
NM98	2011	WL	10.6684	13519.7	12.6136	57.4335	268.276	49137.6	15785.5	169.204	18.4654	14.7877	58936.8	34.937	9425.89	266.475
NM98	2011	WW	10.6465	13820	12.5402	55.4618	317.929	51046.3	16526.2	167.352	16.8186	14.6748	63569	32.1741	9528.86	282.3
NM98	2012	WL	10.4186	12189.9	11.8059	54.2938	240.5	42150.7	15034.9	92.5899	17.1341	14.8544	54734.2	28.0729	14817.5	258.494
NM98	2012	WW	10.3967	12490.2	11.7326	52.322	279.629	44059.4	15775.6	90.7373	15.4873	14.7414	58077.8	25.31	14920.4	274.319
NM99	2010	WL	10.4043	14407.6	11.4068	72.3244	308.14	48196.2	19072.2	102.21	20.8884	14.0239	35099.4	31.1899	19461.1	296.837
NM99	2010	WW	10.2918	14507.1	11.6574	60.1844	308.687	48487.1	21085.1	98.5441	18.343	14.0842	37991.3	31.3496	17195.3	279.356
NM99	2011	WL	10.7054	18020.4	12.254	72.0395	380.723	39535.6	15209.1	173.356	20.954	14.0999	57323.9	31.1509	11749.2	302.505
NM99	2011	WW	10.5928	18119.9	12.5047	59.8995	354.079	39826.5	17222	169.69	18.4086	14.1602	60597.8	31.3106	9483.38	285.023
NM99	2012	WL	10.4556	16696.6	11.7301	69.0293	340.313	33263.5	15005.8	102.768	19.0246	14.2498	54136.8	24.2868	17188.2	304.29
NM99	2012	WW	10.343	16796.1	11.9808	56.8893	319.53	33554.4	17018.6	99.1023	16.4792	14.31	57538.3	24.4465	14922.3	286.808
TM1	2010	WL	10.4803	11074.7	11.9978	37.0355	224.877	53708.9	18068	89.7127	19.2089	13.2793	31358.1	31.0856	18322.4	217.106
TM1	2010	WW	10.4515	9709.14	11.9994	34.3512	201.487	55254	19568.4	82.5063	17.0545	12.9441	31515.1	29.0653	17883.5	180.214
TM1	2011	WL	10.7813	13259.6	12.6524	32.5743	258.349	45440.2	13837.3	157.312	19.0951	13.2536	55393.8	31.0466	9844.71	210.523
TM1	2011	WW	10.7526	11894.1	12.654	29.89	225.837	46985.3	15337.7	150.106	16.9407	12.9184	54955	29.0263	9405.83	173.631
TM1	2012	WL	10.5315	13252.3	12.2165	30.6498	228.148	39343.9	12283.6	89.8457	18.7491	13.0998	50576.5	24.1825	15411	197.562
TM1	2012	WW	10.5028	11886.8	12.2181	27.9654	208.842	40889.1	13784	82.6394	16.5947	12.7646	49106.9	22.1622	14972.1	160.671
